# Supplementary material for: Analysis of gut microbiome profiles in common marmosets (Callithrix jacchus) in health and intestinal disease
Source: Sci Rep. 2022 Mar 15;12:4430. doi: 10.1038/s41598-022-08255-4 (PMC8924212; doi:10.1038/s41598-022-08255-4)
Supplement: Supplementary file 8 — Supplementary Tables. [file 41598_2022_8255_MOESM8_ESM.xlsx]

## Sheet: SuppTable1
	Supplemental Table 1. Average relative abundance of bacteria observed in healthy marmosets at MIT
	Phylum	%	Family	%	Genus	%
	Bacteroidetes	0.632	Bacteroidaceae	0.284	Bacteroides	0.284
			Prevotellaceae	0.258	Prevotella 9	0.155
					Unknown Prevotellaceae	0.081
			Tannerellaceae	0.075	Parabacteroides	0.075
	Firmicutes	0.167	Veillonellaceae	0.094	Megamonas	0.072
					Megasphaera	0.022
			Acidaminococcaceae	0.038	Phascolarctobacterium	0.038
			Lachnospiraceae	0.019	Blautia	0.01
	Proteobacteria	0.138	Succinivibrionaceae	0.097	Anaerobiospirillum	0.096
			Burkholderiaceae	0.019	Sutterella	0.019
			Enterobacteriaceae	0.018	Escherichia-Shigella	0.017
	Fusobacteria	0.04	Fusobacteriaceae	0.04	Fusobacterium	0.04
	Actinobacteria	0.014	Bifidobacteriaceae	0.01	Bifidobacterium	0.01
	Epsilonbacteraeota	0.007
	Verrucomicrobia	0.001
	Spirochaetes	0
	Cyanobacteria	0
	Deferribacteres	0

## Sheet: SuppTable2
	Supplemental Table 2. ANCOM analysis by source in healthy marmosets
	Phylum	Class	Order	Family	Genus	W	MITNE	MITCL	MITB	MITA	MIT Abundance
	Bacteroidetes	Bacteroidia	Bacteroidales	Prevotellaceae	Prevotella 9	136	0.1064	0.334	0.0944	0.2517	0.154
	Bacteroidetes	Bacteroidia	Bacteroidales	Prevotellaceae	Alloprevotella	136	0	0.0251	0	0	0.0038
	Fusobacteria	Fusobacteriia	Fusobacteriales	Fusobacteriaceae	Fusobacterium	136	0.0501	0.0396	0.0163	0.0824	0.0413
	Proteobacteria	Gammaproteobacteria	Aeromonadales	Succinivibrionaceae	Anaerobiospirillum	136	0.1377	0.0147	0.085	0.1017	0.0977
	Proteobacteria	Gammaproteobacteria	Enterobacteriales	Enterobacteriaceae	Escherichia-Shigella	136	0.0013	0.0316	0.0061	0.0492	0.013
	Firmicutes	Clostridia	Clostridiales	Lachnospiraceae	Blautia	133	0.008	0.0065	0.0168	0.0043	0.0102
	Bacteroidetes	Bacteroidia	Bacteroidales	Prevotellaceae	Unknown	131	0.0478	0.0637	0.1383	0.0584	0.0807
	Actinobacteria	Actinobacteria	Bifidobacteriales	Bifidobacteriaceae	Bifidobacterium	130	0.0053	0.0096	0.0142	0.0119	0.0096
	Bacteroidetes	Bacteroidia	Bacteroidales	Tannerellaceae	Parabacteroides	126	0.0606	0.0471	0.0961	0.0862	0.073
	Bacteroidetes	Bacteroidia	Bacteroidales	Bacteroidaceae	Bacteroides	126	0.3737	0.1744	0.2994	0.1439	0.2927
	Firmicutes	Negativicutes	Selenomonadales	Acidaminococcaceae	Phascolarctobacterium	125	0.0427	0.0276	0.0385	0.0278	0.0373
	Firmicutes	Negativicutes	Selenomonadales	Veillonellaceae	Megamonas	125	0.0621	0.0937	0.0822	0.0562	0.0728
	Firmicutes	Negativicutes	Selenomonadales	Veillonellaceae	Megasphaera	116	0.0104	0.0269	0.0296	0.0396	0.0225
	Bacteroidetes	Bacteroidia	Bacteroidales	Barnesiellaceae	Coprobacter	136	0.00274222	0	0.000783036	0	0.00137295
	Bacteroidetes	Bacteroidia	Bacteroidales	Muribaculaceae	__	136	0.00150306	0.0041545	0.00127238	0.000529782	0.00172072
	Bacteroidetes	Bacteroidia	Bacteroidales	Muribaculaceae	uncultured bacterium	136	0.00381448	0.000826545	0.00820369	0.00360539	0.00475413
	Bacteroidetes	Bacteroidia	Bacteroidales	Rikenellaceae	Alistipes	136	0.00176731	0.000775736	0.000806583	0.000158215	0.00111921
	Firmicutes	Clostridia	Clostridiales	Lachnospiraceae	__	136	0.00060109	6.1696e-05	0.0011007	0.00050581	0.000669368
	Firmicutes	Clostridia	Clostridiales	Lachnospiraceae	Lachnoclostridium	136	0.000846004	8.16564e-06	0.00216716	0.0017979	0.0012555
	Firmicutes	Clostridia	Clostridiales	Ruminococcaceae	Ruminiclostridium 5	136	0.000448443	0.000233174	6.16497e-05	4.7944e-06	0.000239189
	Firmicutes	Erysipelotrichia	Erysipelotrichales	Erysipelotrichaceae	Asteroleplasma	136	0.00200985	0.00110962	0.00704604	0.00396857	0.00372799
	Proteobacteria	Deltaproteobacteria	Desulfovibrionales	Desulfovibrionaceae	Bilophila	136	9.02313e-05	0.00129017	0.0014629	0.00156417	0.000887782
	Proteobacteria	Gammaproteobacteria	__	__	__	136	1.86569e-05	0	1.45562e-05	0.00139397	0.000173401
	Proteobacteria	Gammaproteobacteria	Aeromonadales	Succinivibrionaceae	Succinatimonas	136	0.000150272	0.00130832	0.000545856	0.000149825	0.000454971
	Bacteroidetes	Bacteroidia	Bacteroidales	Barnesiellaceae	Barnesiella	135	0.00629109	0.00276725	0.000591666	0.00143952	0.00334878
	Bacteroidetes	Bacteroidia	Bacteroidales	Marinifilaceae	Butyricimonas	135	0.00282634	0.000692265	0.000184093	0.000284068	0.00135203
	Bacteroidetes	Bacteroidia	Bacteroidales	Marinifilaceae	Odoribacter	134	0.00123203	1.81459e-06	7.23527e-05	0	0.000526714
	Firmicutes	Clostridia	Clostridiales	Lachnospiraceae	[Ruminococcus] gnavus group	134	0.000539692	0.00207044	4.23841e-05	0.000478242	0.000605381
	Firmicutes	Clostridia	Clostridiales	Lachnospiraceae	Howardella	134	5.08823e-06	1.81459e-05	0.000302683	0.000116264	0.000116201
	Firmicutes	Clostridia	Clostridiales	Lachnospiraceae	uncultured	134	0.000358212	0.00119491	0.00187261	0.000483036	0.000990272
	Proteobacteria	Deltaproteobacteria	Desulfovibrionales	Desulfovibrionaceae	Desulfovibrio	134	0.00124628	4.53647e-06	0.000107459	0	0.000544303
	Actinobacteria	Coriobacteriia	Coriobacteriales	Atopobiaceae	Olsenella	133	0.00110415	0.000451832	0.00146375	0.000273281	0.0010249
	Firmicutes	Clostridia	Clostridiales	Lachnospiraceae	Lachnospiraceae UCG-004	133	1.52647e-05	0.0004727	6.84996e-06	0	8.06067e-05
	Proteobacteria	Gammaproteobacteria	Enterobacteriales	Enterobacteriaceae	Proteus	133	5.86843e-05	3.17553e-05	0	0.000758714	0.000116478
	Firmicutes	Clostridia	Clostridiales	Peptococcaceae	Peptococcus	132	0.000845664	5.53449e-05	0.000143421	6.35259e-05	0.000407466
	Firmicutes	Negativicutes	Selenomonadales	Veillonellaceae	Allisonella	132	3.90098e-05	0.000433686	0.000113453	0.000246912	0.000147363
	Firmicutes	Negativicutes	Selenomonadales	Veillonellaceae	Dialister	132	0	0.00215392	0.000133146	0	0.000371871
	Bacteroidetes	Bacteroidia	Bacteroidales	Prevotellaceae	Paraprevotella	131	0.00872395	0.00469434	0.00785305	0.00648203	0.00756803
	Actinobacteria	Coriobacteriia	Coriobacteriales	Atopobiaceae	Libanicoccus	130	0.000569543	0.000195068	0.000963276	0.000304445	0.000609121
	Firmicutes	Clostridia	Clostridiales	Lachnospiraceae	Oribacterium	128	0.00385145	0.00812572	0.00617995	0.0056514	0.00546519
	Spirochaetes	Spirochaetia	Spirochaetales	Spirochaetaceae	Sphaerochaeta	127	0.000457941	0	2.4403e-05	3.5958e-06	0.000195284
	Bacteroidetes	Bacteroidia	Bacteroidales	Porphyromonadaceae	Porphyromonas	126	8.8196e-06	0.000190532	0.000114309	5.993e-06	7.03578e-05
	Firmicutes	Clostridia	Clostridiales	Lachnospiraceae	GCA-900066575	126	0.00036771	2.99407e-05	0.000261155	1.55818e-05	0.000240989
	Firmicutes	Clostridia	Clostridiales	Ruminococcaceae	Ruminococcaceae UCG-014	125	0.000893494	0	0	0	0.000364808
	Firmicutes	Clostridia	Clostridiales	Lachnospiraceae	Lachnospiraceae NK4A136 group	124	0.000350749	0	2.7828e-05	0	0.000152211
	Proteobacteria	Alphaproteobacteria	Rhodospirillales	uncultured	__	124	0.000866017	0	0.000162259	0	0.000406081
	Firmicutes	Clostridia	Clostridiales	Ruminococcaceae	Fournierella	123	0	9.2544e-05	0	0	1.4127e-05
	Firmicutes	Clostridia	Clostridiales	Clostridiaceae 1	Sarcina	122	0.000560384	0.000269466	0.000364761	0	0.000387937
	Firmicutes	Clostridia	Clostridiales	Ruminococcaceae	__	122	0.00011262	3.62917e-05	4.02435e-05	0	6.45408e-05
	Bacteroidetes	Bacteroidia	Bacteroidales	Barnesiellaceae	uncultured	121	0.000299188	0	0.000168252	0	0.000176587
	Firmicutes	Clostridia	Clostridiales	Ruminococcaceae	Ruminococcaceae UCG-004	121	0.000199459	8.16564e-06	1.62687e-05	0	8.79472e-05
	Firmicutes	Bacilli	Lactobacillales	Aerococcaceae	Aerococcus	120	3.39216e-05	0	1.71249e-06	0.00408603	0.000486549
	Firmicutes	Clostridia	Clostridiales	Ruminococcaceae	Ruminiclostridium 9	120	0.000507806	0.000117948	0.000167396	0	0.000279492
	Proteobacteria	Gammaproteobacteria	Enterobacteriales	Enterobacteriaceae	__	120	3.96882e-05	3.62917e-05	8.56245e-07	0.000750324	0.000108722
	Actinobacteria	Coriobacteriia	Coriobacteriales	Coriobacteriaceae	Collinsella	119	0.00236942	0.00183455	0.00344682	0.000949292	0.00247222
	Verrucomicrobia	Verrucomicrobiae	Verrucomicrobiales	Akkermansiaceae	Akkermansia	112	0.00252953	0.000463627	7.27809e-06	0	0.00110592
	Firmicutes	Bacilli	Lactobacillales	Leuconostocaceae	Leuconostoc	110	4.74902e-06	0.000644178	2.39749e-05	3.5958e-05	0.000112185
	Firmicutes	Clostridia	Clostridiales	Peptostreptococcaceae	Peptoclostridium	109	0	0.000545283	0	0	8.32382e-05
	Firmicutes	Clostridia	Clostridiales	Ruminococcaceae	Oscillibacter	107	0.00010821	8.80075e-05	2.56874e-05	2.27734e-05	6.85573e-05
	Epsilonbacteraeota	Campylobacteria	Campylobacterales	Helicobacteraceae	Helicobacter	104	0.00996242	0.00198425	0.00633707	0.0065144	0.00717331
	Firmicutes	Clostridia	Clostridiales	Family XIII	Family XIII UCG-001	103	3.46e-05	1.81459e-06	7.27809e-06	0	1.67584e-05
	Cyanobacteria	Melainabacteria	Gastranaerophilales	__	__	102	6.98784e-05	0	0	0	2.85309e-05
	Firmicutes	Clostridia	Clostridiales	Ruminococcaceae	Subdoligranulum	102	3.52784e-05	0	0	0	1.44039e-05

## Sheet: SuppTable3
	Supplemental Table 3. Number of marmosets and associated health status for animals on study
		Healthy	IBD	Other*
	MITA	8 (73%)	3 (27%)	0 (0%)
	MITB	27 (75%)	8 (22%)	1 (3%)
	MITCL	19 (43%)	24 (55%)	1 (2%)
	MITNE	37 (45%)	24 (29%)	21 (26%)
	MITALL	91 (53%)	59 (34%)	23 (13%)
	*Marmosets with "Other" health status were not included in this analysis and were included solely to determine IBD prevalence.

## Sheet: SuppTable4
	Supplemental Table 4. Overlap of top 25 ASVs in 4 IBD models
	ASVs of importance in 3+ models
		Family	Genus
	ASV219	Burkholderiaceae	Sutterella
	ASV115	Bacteroidaceae	Bacteroides
	ASV207	Burkholderiaceae	Sutterella
	ASV209	Burkholderiaceae	Sutterella
	ASV346	Erysipelotrichaceae	Asteroleplasma
	ASV779	Prevotellaceae	Prevotella 9
	ASV1044	Veillonellaceae	Megamonas
	ASV1087	Veillonellaceae	Megamonas
	Genera of importance in 3+ models with number of ASVs per model
	Genus	MIT (all)	MIT B	MIT CL	MIT NE	Total
	Bacteroides	8	4	4	4	20
	Sutterella	3	3	1	3	10
	Megamonas	2	3	3	0	8
	Bifidobacterium	1	4	2	0	7
	Prevotella 9	2	0	2	3	7
	Unknown Prevotellaceae	0	2	2	1	5
	Parabacteroides	1	1	0	3	5
	Prevotellaceae UCG-001	2	0	1	1	4
	Asteroleplasma	1	1	1	0	3

## Sheet: SuppTable5
	Supplemental Table 5. Differentially expressed genes in the jejunum between IBD and non-IBD
	Supp. Table 5a. Genes upregulated in IBD
	Gene name	logFC	logCPM	F	PValue	FDR
	EOMES	-6.26773	4.79571	238.922	1.97511e-09	2.2759e-05
	SYN3	-4.17353	5.72044	228.156	2.32805e-09	2.2759e-05
	LOC103795187	-4.55675	3.79983	180.82	9.11996e-09	3.56627e-05
	GZMK	-4.89805	4.46444	172.904	1.18377e-08	3.85753e-05
	KLRG1	-5.88748	3.72153	153.625	2.96893e-08	7.25607e-05
	KLRC1	-4.9475	3.5272	133.863	5.18128e-08	0.00011256
	DUOX2	-3.40933	5.92841	122.501	8.58633e-08	0.000145986
	KLRB1	-5.28025	2.62918	118.292	1.04669e-07	0.000146178
	TXK	-3.36023	4.94173	119.551	9.85819e-08	0.000146178
	LOC100895140	-4.02086	5.9128	115.601	2.15359e-07	0.000247688
	CD3D	-3.78618	3.86904	104.699	2.0799e-07	0.000247688
	PDE7A	-2.73119	5.34521	100.699	2.58513e-07	0.000280802
	CD244	-3.68561	3.37237	97.5835	3.0789e-07	0.000300993
	ABCC3	-2.47864	6.86187	98.0598	2.99674e-07	0.000300993
	IKZF2	-2.67602	5.3705	92.4573	4.15112e-07	0.000386489
	CD53	-2.83256	5.32349	90.6337	4.63319e-07	0.000411764
	LOC108588707	-5.0431	5.36464	127.332	5.00665e-07	0.000412491
	AVPR2	-2.86618	3.94347	88.6834	5.22234e-07	0.000412491
	CD247	-2.56034	4.57105	88.5238	5.27429e-07	0.000412491
	NUP93	-2.50603	5.85774	87.1162	5.75943e-07	0.000433109
	TAGAP	-2.85887	4.1887	86.2225	6.09434e-07	0.00044132
	LOC100894383	-4.31135	2.55545	82.7735	7.61753e-07	0.000455888
	AIM2	-3.91148	3.00657	85.0595	6.56459e-07	0.000455888
	CD27	-3.48817	4.60705	85.5685	7.69451e-07	0.000455888
	THEMIS	-3.27922	5.13448	86.496	6.77787e-07	0.000455888
	LOC100391701	-2.75544	5.51854	83.4398	7.29159e-07	0.000455888
	GPX2	-2.99275	4.83025	80.4392	8.90073e-07	0.00049722
	LOC100396924	-2.99046	4.48288	80.5952	8.80751e-07	0.00049722
	SHC3	-4.06627	3.77696	84.8049	9.16911e-07	0.000497985
	KLRK1	-4.86872	5.06293	112.297	1.03677e-06	0.000519767
	PTPRC	-3.36332	7.13177	85.4696	1.02492e-06	0.000519767
	LPXN	-2.63593	3.98982	78.3902	1.02378e-06	0.000519767
	HEATR9	-3.81794	2.25143	76.4331	1.17374e-06	0.000533695
	TFAP2A	-3.46682	2.65695	76.7257	1.14977e-06	0.000533695
	LOC108591227	-2.57277	4.08045	76.5982	1.16015e-06	0.000533695
	IL18RAP	-4.06138	2.32375	76.1025	1.20152e-06	0.000533911
	FYN	-2.19883	5.95797	74.9355	1.30586e-06	0.000561371
	IKZF1	-2.42936	6.26012	73.9186	1.40546e-06	0.000584671
	SKAP1	-3.38222	3.2412	71.578	1.67015e-06	0.000653097
	RASGRP1	-2.15074	5.63347	71.5818	1.66968e-06	0.000653097
	IKZF3	-3.60237	5.22094	82.5873	1.90509e-06	0.000724504
	ATP8B4	-2.95838	4.38998	69.4484	1.96246e-06	0.000724504
	RDM1	-2.63064	3.86677	69.4387	1.96393e-06	0.000724504
	KLRC2	-6.48222	5.11154	126.629	2.19754e-06	0.000767255
	CD84	-2.44017	5.59878	67.1126	2.35389e-06	0.000780055
	LOC108592781	-2.24374	5.13526	67.2822	2.32259e-06	0.000780055
	JAKMIP1	-2.70694	4.1466	64.7468	2.8459e-06	0.000897849
	DOCK2	-2.69334	6.52376	65.5545	2.84711e-06	0.000897849
	PLA2G7	-2.45859	4.71889	64.8081	2.83173e-06	0.000897849
	ZNF831	-3.06328	4.46691	66.0149	3.02107e-06	0.000922937
	C12H16orf54	-2.79807	3.77501	64.1031	2.9998e-06	0.000922937
	CRTAM	-6.34073	1.51329	63.513	3.14946e-06	0.000935916
	ITGA4	-2.50932	6.43468	63.3869	3.18253e-06	0.000935916
	RNASE1	-2.31678	5.93917	63.2941	3.20716e-06	0.000935916
	LOC100896501	-3.18453	8.7707	67.6651	3.44532e-06	0.000972506
	LOC108588705	-2.27719	4.35241	62.5645	3.40855e-06	0.000972506
	FAM78A	-2.28399	4.68181	61.728	3.65777e-06	0.000993288
	DOK2	-3.01513	4.03262	61.9868	3.76236e-06	0.00100769
	ST8SIA4	-2.55768	4.11858	60.9292	3.9157e-06	0.00103459
	LOC100414230	-2.00331	4.78296	60.7101	3.99011e-06	0.00104019
	RAB37	-2.34752	5.44925	60.4878	4.06729e-06	0.00104636
	LOC103794002	-4.48477	1.71008	59.9899	4.24652e-06	0.00106446
	TMEM71	-2.75578	3.18316	59.3144	4.50458e-06	0.00108733
	FYB	-2.40787	6.3979	59.3448	4.49256e-06	0.00108733
	LOC100407327	-2.33718	3.82122	58.6776	4.76464e-06	0.00112239
	SELPLG	-2.65981	4.41537	58.0613	5.0331e-06	0.00114474
	LOC108589051	-3.70631	3.06761	58.7946	5.35035e-06	0.00118875
	IPCEF1	-2.96521	2.90878	56.2406	5.93492e-06	0.00127516
	LOC103795350	-2.63442	4.75097	56.5634	6.05006e-06	0.00128577
	LCP1	-2.86957	7.8152	60.361	6.38838e-06	0.00134307
	SLAIN1	-2.28825	3.47172	54.3364	7.08564e-06	0.00144311
	CST7	-1.93954	4.55763	54.1295	7.22562e-06	0.00145645
	E2F2	-2.22527	3.62531	53.722	7.51083e-06	0.0014863
	LOC108594029	-3.01888	3.25626	53.1702	7.91813e-06	0.00152213
	CXCL11	-7.55535	0.9006	65.6108	8.21598e-06	0.00152989
	SCNN1G	-7.51463	0.866385	65.8193	8.09823e-06	0.00152989
	LOC100414243	-2.4316	5.93295	53.5006	8.19106e-06	0.00152989
	SAMD3	-4.29465	1.55096	52.5923	8.37249e-06	0.00154433
	CD101	-3.0362	2.93296	52.4169	8.51639e-06	0.00154466
	LOC100897014	-2.7454	3.71981	52.1347	8.75387e-06	0.00154637
	PIGR	-2.37903	9.79785	51.9936	8.87555e-06	0.00154658
	SLC7A5	-2.10015	3.93146	51.5049	9.31227e-06	0.00158325
	LOC103793556	-3.7738	2.1343	50.8143	9.9727e-06	0.00165243
	SLAMF6	-3.01166	3.53917	51.0212	1.02888e-05	0.00168357
	RASSF5	-2.23264	4.96603	49.6771	1.11826e-05	0.00174136
	ARHGAP25	-1.9292	5.41982	49.1534	1.17967e-05	0.00180195
	IL18R1	-3.43323	5.0148	63.6969	1.20468e-05	0.00181184
	WIPF1	-1.6928	7.46667	48.6603	1.24109e-05	0.00185234
	ITK	-2.96767	4.13569	51.6265	1.33476e-05	0.00186877
	CCR5	-2.82135	2.43128	48.128	1.31161e-05	0.00186877
	FA2H	-2.60009	3.44788	48.3942	1.27578e-05	0.00186877
	LOC108589742	-2.31053	3.87843	48.0025	1.32891e-05	0.00186877
	UHRF1	-2.06528	4.06544	48.2544	1.29445e-05	0.00186877
	NFATC2	-1.9582	5.82499	48.3621	1.28004e-05	0.00186877
	CYFIP2	-1.80824	5.70027	48.1304	1.31128e-05	0.00186877
	ANKRD44	-1.75899	6.16636	48.2616	1.29348e-05	0.00186877
	SH2D1A	-5.71826	2.22478	57.2826	1.37444e-05	0.00188082
	RINL	-2.68988	3.48933	47.5375	1.39535e-05	0.00188082
	SERPINB9	-2.14645	3.93069	47.5855	1.38832e-05	0.00188082
	MCM6	-2.07035	4.18052	47.4253	1.41196e-05	0.00188082
	PPIF	-1.79698	5.0577	47.7925	1.35845e-05	0.00188082
	CEACAM7	-2.10634	4.21552	47.1157	1.45899e-05	0.00190965
	PIK3CG	-1.99923	4.74987	46.8401	1.50238e-05	0.00194534
	LCK	-3.19779	4.77935	57.038	1.53128e-05	0.00194693
	PYCR1	-2.64223	2.9158	46.6534	1.53263e-05	0.00194693
	LOC103794892	-2.98342	2.45813	46.2512	1.60024e-05	0.00200048
	CD160	-1.71795	5.28939	46.2157	1.60636e-05	0.00200048
	ERAP2	-2.20919	4.36789	46.0673	1.63229e-05	0.00201991
	EPN3	-2.15927	3.77175	45.7033	1.69798e-05	0.00208798
	GCG	-3.47834	2.89934	47.2521	1.71534e-05	0.00209614
	RASGEF1A	-3.11621	4.04002	50.7026	1.9103e-05	0.00219044
	LOC100403320	-2.49585	3.06037	44.8424	1.86595e-05	0.00219044
	SASH3	-2.21878	5.07602	44.9586	1.91574e-05	0.00219044
	DOCK10	-1.96867	6.56887	44.6289	1.91054e-05	0.00219044
	IL2RB	-3.52644	5.75426	63.0036	1.96792e-05	0.00223495
	LOC108590814	-3.37478	3.62816	50.4264	1.97836e-05	0.00223495
	UNC13D	-2.58964	4.67663	46.9024	1.98896e-05	0.00223495
	RHOH	-2.81979	2.63313	44.0083	2.04737e-05	0.00227079
	NPAS2	-1.78834	4.40996	43.5117	2.1651e-05	0.00236491
	FAM196B	-2.15707	3.67929	43.2094	2.2406e-05	0.00240705
	KIAA1462	-2.06757	5.51115	43.2486	2.23065e-05	0.00240705
	HCST	-3.0013	2.87114	42.7986	2.34818e-05	0.00250883
	TBX21	-3.56378	2.94282	46.0142	2.41268e-05	0.00252373
	LAPTM5	-2.4081	5.57673	45.367	2.42446e-05	0.00252373
	SIDT1	-1.9584	4.56028	42.5325	2.42107e-05	0.00252373
	PLXNC1	-1.70436	4.83858	42.4959	2.43129e-05	0.00252373
	CLDND2	-3.61144	2.34714	42.7779	2.4628e-05	0.00253435
	SRGN	-2.06975	4.67238	42.2775	2.49339e-05	0.00253871
	LOC103795753	-7.5475	0.888895	51.4263	2.59323e-05	0.00258687
	LOC103788970	-2.41943	3.53515	42.0007	2.57477e-05	0.00258687
	PIK3AP1	-2.03222	5.68386	41.9524	2.58928e-05	0.00258687
	LOC100390041	-7.20669	0.620348	50.2872	2.6968e-05	0.00264964
	LOC108588840	-7.41562	0.781514	49.6685	2.84702e-05	0.0027694
	LOC100415212	-2.67898	4.52237	45.1615	2.83848e-05	0.0027694
	ARAP2	-1.55318	6.57488	41.0894	2.86532e-05	0.0027734
	WFDC2	-2.77456	2.82415	40.8079	2.96265e-05	0.00280765
	IL16	-1.62846	5.01006	40.78	2.9725e-05	0.00280765
	DENND2D	-1.60035	5.8208	40.8217	2.95778e-05	0.00280765
	ARHGDIB	-2.00292	5.90305	40.3013	3.21402e-05	0.00300673
	SP140	-1.73617	4.74316	39.9993	3.26432e-05	0.00302928
	LOC103794640	-3.83533	3.97909	54.54	3.39646e-05	0.00310316
	P2RX5	-1.91705	5.06152	39.6296	3.41403e-05	0.0031047
	DPEP2	-2.48265	2.67096	39.5275	3.45678e-05	0.00310474
	LOC108588537	-2.46191	2.82944	39.5332	3.45438e-05	0.00310474
	CHST11	-1.86902	5.18688	39.3165	3.54709e-05	0.00316679
	LYZ	-2.00552	5.84181	39.3986	3.63762e-05	0.00317925
	CELF2	-1.57067	7.56874	39.1007	3.64235e-05	0.00317925
	TRERF1	-1.60707	5.30195	39.0382	3.67049e-05	0.00318957
	PLA2G3	-3.06484	2.8198	39.2875	3.71356e-05	0.00319792
	LOC108590938	-2.78749	2.67324	38.9096	3.72916e-05	0.00319792
	MKI67	-2.00064	6.5885	39.2318	3.71228e-05	0.00319792
	LOC103790854	-3.81873	1.40402	38.8394	3.76167e-05	0.00321171
	PVRIG	-3.54138	1.83787	38.7241	3.81575e-05	0.00322971
	APOBEC3H	-2.69139	3.02311	38.6892	3.83231e-05	0.00322971
	LOC100413268	-1.79731	6.46997	38.1611	4.09318e-05	0.00342008
	CHI3L2	-3.73034	2.11848	38.8693	4.13154e-05	0.00343744
	LOC108589056	-4.74937	0.874092	37.0733	4.69853e-05	0.0034883
	LOC108589050	-3.92154	1.02263	37.1411	4.65788e-05	0.0034883
	LOC103793168	-3.29274	1.49124	37.1515	4.65169e-05	0.0034883
	RAC2	-3.09507	5.27736	50.0653	4.55925e-05	0.0034883
	CARD16	-2.97925	2.6857	37.9318	4.31071e-05	0.0034883
	LOC108590090	-2.84991	3.68078	40.7196	4.36372e-05	0.0034883
	RHBDL2	-2.68489	2.57469	37.2564	4.58967e-05	0.0034883
	PPP1R16B	-2.4249	5.88857	42.2683	4.38216e-05	0.0034883
	TOX2	-2.41427	4.13839	38.4669	4.50065e-05	0.0034883
	CAMK4	-1.99919	3.17434	37.6305	4.37634e-05	0.0034883
	LIMD2	-1.91715	5.15158	37.1108	4.67598e-05	0.0034883
	ARNTL	-1.79769	4.32516	37.4207	4.49453e-05	0.0034883
	CD3E	-3.35224	5.38967	52.434	4.77632e-05	0.00352402
	SPN	-1.89813	4.3189	36.9139	4.79569e-05	0.00352501
	SH2D3C	-2.04961	4.60528	36.861	4.82843e-05	0.00353579
	ETS1	-1.71181	7.78518	36.7583	4.8928e-05	0.00356956
	KLRF1	-3.22424	2.51261	37.0073	5.04337e-05	0.00361034
	LOC100409427	-2.21321	4.99699	37.94	5.0595e-05	0.00361034
	TPST2	-2.15928	4.25481	36.4802	5.19902e-05	0.00369641
	SLAMF1	-3.22606	4.54925	47.8925	5.22163e-05	0.00369903
	LOC100399118	-2.55402	4.31412	39.4305	5.25802e-05	0.00370661
	CCR2	-2.06846	3.11123	36.0221	5.38444e-05	0.00377335
	LOC100895955	-3.0056	3.5581	40.0054	5.62602e-05	0.00391459
	TBC1D10C	-2.84928	4.84781	43.98	5.91412e-05	0.00405237
	LOC103794991	-4.71154	1.33501	35.4867	6.16702e-05	0.00412937
	PRKCH	-1.61576	6.83071	35.083	6.09736e-05	0.00412937
	ABLIM2	-2.33644	4.88772	37.7941	6.32736e-05	0.00419364
	LOC100390508	-3.04819	2.07251	34.6361	6.4748e-05	0.00424816
	ARL11	-2.38399	2.42006	34.5555	6.54573e-05	0.00426607
	RGS14	-2.02938	3.88229	34.4342	6.65421e-05	0.00432236
	CYTIP	-3.14488	4.18664	43.5001	6.91132e-05	0.00437314
	SH2D1B	-2.50003	2.11537	34.1891	6.87979e-05	0.00437314
	LOC108590082	-2.43468	2.23131	34.1895	6.87946e-05	0.00437314
	TTC39C	-2.02741	3.40301	34.2395	6.83268e-05	0.00437314
	LOC100402290	-1.75585	7.04277	34.1687	6.89899e-05	0.00437314
	LOC108589888	-1.44308	6.30721	34.2738	6.80091e-05	0.00437314
	LOC103796360	-2.15269	2.81738	34.0372	7.02411e-05	0.00440983
	KCNAB2	-1.62502	4.89974	34.0351	7.02609e-05	0.00440983
	TRAF3IP3	-1.96111	5.09629	34.1585	7.17066e-05	0.00446499
	LOC100389406	-4.5627	1.20023	33.8264	7.45807e-05	0.00456302
	LOC108593212	-3.25077	2.14355	33.8165	7.46813e-05	0.00456302
	KCNA3	-2.00814	4.16616	33.5629	7.49772e-05	0.00456684
	FLI1	-1.53714	5.0702	33.2447	7.83631e-05	0.00466458
	BIRC5	-2.41796	2.32929	32.8483	8.28322e-05	0.00479152
	GCH1	-2.0564	5.74677	34.5795	8.21218e-05	0.00479152
	SLFN5	-2.02946	4.5757	33.1223	8.2655e-05	0.00479152
	GIMAP4	-1.83064	3.74037	32.9308	8.18788e-05	0.00479152
	LOC103788771	-2.90376	1.80177	32.7536	8.39441e-05	0.00481312
	LOC100392075	-1.39219	6.48995	32.7619	8.38459e-05	0.00481312
	RRM2	-1.95328	3.4026	32.5589	8.62827e-05	0.00493274
	GFOD1	-1.83738	3.63611	32.3092	8.9396e-05	0.00508102
	TIGIT	-4.58965	3.16324	45.4721	9.5303e-05	0.00528712
	GFI1	-2.31524	4.17358	33.525	9.54631e-05	0.00528712
	LOC108593906	-6.76511	0.284474	37.3149	9.653e-05	0.00531649
	LOC100390015	-2.31437	4.18194	33.3161	9.85713e-05	0.00538342
	APOBR	-2.00949	5.72325	33.0297	0.000100749	0.00547177
	TNFSF8	-2.30823	2.56377	31.3109	0.000103214	0.00550448
	LOC100895801	-1.60698	4.01179	31.3393	0.000102789	0.00550448
	LOC100411388	-2.54336	3.74852	33.4833	0.00010772	0.00564649
	UBASH3A	-3.36653	3.6937	40.2289	0.000108643	0.00564943
	PDE3B	-1.46868	6.38886	30.9916	0.000108148	0.00564943
	LOC103789345	-2.72648	2.06601	30.7663	0.000111794	0.00575209
	CD40LG	-4.02652	0.770702	30.7355	0.000112304	0.00575215
	DEF6	-1.68541	4.92065	30.6672	0.000113443	0.00576542
	LOC100395199	-1.57606	3.8952	30.6622	0.000113527	0.00576542
	LOC100385441	-4.39515	2.98802	41.9595	0.000115484	0.00580438
	PLEKHF1	-2.37654	4.58464	34.0832	0.000115779	0.00580438
	PSTPIP1	-2.25268	5.46253	34.4906	0.000116091	0.00580512
	LOC100404789	-2.10152	6.19692	33.2063	0.000118357	0.00588831
	ITM2A	-2.30826	2.59373	30.3531	0.000118859	0.00589828
	JCHAIN	-3.51595	8.1209	46.426	0.000119417	0.00591101
	ZBP1	-2.75685	2.66913	30.4521	0.000121176	0.00595283
	PIK3CD	-1.84767	5.64753	30.6563	0.000121924	0.0059746
	LOC100387227	-2.38505	2.23309	30.0749	0.000123909	0.00602653
	RAB27A	-1.95379	5.2788	30.9027	0.000127902	0.00614434
	CEACAM8	-2.18946	2.19336	29.8247	0.000128665	0.00616583
	NCKAP1L	-1.58967	5.88571	29.6919	0.000131274	0.00625163
	LY9	-2.14542	4.82753	31.8685	0.000132956	0.0063096
	LOC100409241	-1.92567	11.2918	29.5827	0.000133468	0.00631857
	BATF	-2.29918	3.5651	30.0302	0.000134858	0.00636513
	DNMT1	-1.52596	6.05522	29.3634	0.000138	0.00640897
	ITGB7	-2.88602	5.884	40.0224	0.000139335	0.00642516
	DNAH17	-1.73747	4.70195	29.2615	0.000140168	0.0064484
	CD3G	-3.64621	3.06193	37.0086	0.000142091	0.00644858
	CD69	-3.16489	1.67931	29.1732	0.000142077	0.00644858
	ASNS	-2.10825	4.33712	30.1531	0.000142481	0.00644858
	LOC100400385	-1.70976	4.03753	29.2199	0.000141065	0.00644858
	STAT4	-2.41596	2.53683	29.1191	0.000143262	0.00646897
	LOC103792190	-2.35598	4.09649	31.5221	0.000145407	0.00650571
	BIN2	-2.14304	4.72878	31.2154	0.000145199	0.00650571
	ATP10A	-1.51807	5.20359	29.0446	0.000144914	0.00650571
	LOC100396946	-1.79028	4.50293	28.9894	0.00014615	0.00650917
	TXNDC5	-1.60291	5.99409	28.9451	0.000147152	0.0065389
	LOC100404432	-2.74759	6.30078	38.4962	0.000153244	0.00668607
	MCM2	-1.52846	4.38057	28.6776	0.000153376	0.00668607
	IL2RG	-1.46597	5.70124	28.6246	0.000154645	0.0067019
	NCR1	-4.94529	2.29403	38.2033	0.000155746	0.00672217
	NR4A2	-1.88356	3.35082	28.5566	0.000156292	0.00672772
	BCL11B	-1.55443	5.44791	28.5314	0.000156907	0.00672772
	FAM118A	-1.42458	4.56418	28.5351	0.000156817	0.00672772
	CCDC88B	-1.95287	5.66588	30.1693	0.00015784	0.00675291
	LOC103796114	-2.32647	2.30421	28.4285	0.000159449	0.00676255
	PRIMPOL	-1.7701	3.54124	28.4612	0.000158635	0.00676255
	AKNA	-2.31861	7.18861	33.7829	0.000162142	0.00684708
	CARMIL2	-2.4667	5.74838	35.199	0.000166189	0.00688903
	2020-09-01	-2.44377	5.04663	34.1169	0.000165441	0.00688903
	FMNL1	-2.3014	5.80025	33.4874	0.000166306	0.00688903
	MVB12B	-1.44579	5.31502	28.1738	0.000165946	0.00688903
	LOC108589194	-5.04242	0.459769	28.049	0.000169243	0.00692546
	LOC108593366	-1.88323	3.11543	28.0465	0.000169311	0.00692546
	LOC100395418	-1.61505	5.39918	28.0688	0.000168715	0.00692546
	SAMD9L	-2.01066	5.03042	29.7622	0.000170012	0.00693961
	SLC38A5	-1.6323	3.8789	27.9754	0.000171222	0.00694793
	FGD3	-2.42562	5.00567	33.6241	0.000173578	0.00702648
	LOC103788402	-2.15688	2.80374	27.7718	0.000176843	0.00709988
	LOC103794592	-1.45003	5.11688	27.6946	0.000179027	0.00714355
	LOC108590842	-5.10154	0.556946	27.6066	0.000181558	0.0071569
	LMNB1	-1.48704	5.05582	27.6378	0.000180658	0.0071569
	LOC100407409	-2.8036	1.7217	27.4037	0.000187555	0.00730573
	LOC100415219	-5.19743	1.25614	30.3351	0.000188052	0.00730973
	LOC100394455	-1.75018	4.8025	27.4662	0.000188925	0.00731946
	IRF4	-2.4006	3.7566	29.4246	0.000194321	0.00744973
	MB21D1	-1.76674	3.11602	27.1491	0.000195406	0.00747668
	ITGAX	-1.51291	5.28842	27.1067	0.00019675	0.00751338
	PTPN7	-2.65802	4.30205	33.2123	0.000197823	0.00753965
	TNFRSF9	-4.29773	1.01663	27.1982	0.000198875	0.007565
	LOC108588161	-3.9675	4.28241	43.4603	0.000203236	0.00760283
	SUSD3	-2.43084	2.65268	26.8855	0.00020394	0.00760283
	PARVG	-2.39841	3.22057	27.5898	0.000203016	0.00760283
	WAS	-2.08132	3.81059	27.2743	0.000202514	0.00760283
	VSIG4	-1.92301	2.62208	26.8615	0.000204737	0.00760283
	GPR68	-3.0338	4.59402	36.4042	0.000207641	0.00763121
	MAPK11	-1.46762	4.0344	26.7752	0.00020764	0.00763121
	PRF1	-5.04296	6.19309	56.3297	0.000209652	0.00766648
	AFMID	-1.83027	2.79858	26.7125	0.000209777	0.00766648
	TMC1	-4.57738	2.16554	34.0386	0.000216232	0.00782527
	GPR174	-3.22335	2.73	30.2337	0.000216524	0.00782527
	LOC100415407	-1.69903	3.29276	26.4505	0.000218988	0.0078707
	LOC108591782	-2.53752	1.71141	26.4371	0.000219473	0.00787365
	AGAP2	-1.98792	4.98688	28.2539	0.000221842	0.00792955
	WNT10B	-2.55492	2.71234	26.6139	0.000222616	0.00793636
	CYBB	-1.6952	5.06399	26.471	0.000223755	0.00795428
	ARHGAP9	-2.26889	6.10433	31.6639	0.000225429	0.00798871
	ARRDC2	-2.03348	5.03771	28.6673	0.000225541	0.00798871
	ARHGAP15	-1.77294	3.90136	26.2218	0.000227419	0.0080117
	LOC100388085	-2.03944	2.28494	26.2033	0.000228117	0.00802183
	C2H5orf58	-2.66813	2.98623	27.8018	0.000230111	0.00806295
	CTSS	-1.82001	5.88384	27.2699	0.000233112	0.00812707
	KIF18B	-1.94402	2.48818	25.9881	0.000236426	0.00815273
	BEND4	-3.038	1.61486	25.9106	0.000239501	0.00820093
	MUC4	-3.36944	1.71095	26.3264	0.000241637	0.00825959
	P4HA3	-2.84502	2.23328	26.1012	0.00024414	0.0083306
	LOC100390394	-3.19198	3.81579	34.068	0.000249164	0.00834632
	GRAP2	-2.83916	5.02877	34.8728	0.000246565	0.00834632
	CARD9	-1.96269	3.08368	25.7737	0.000245052	0.00834632
	KLHL4	-1.75431	3.09585	25.6952	0.000248302	0.00834632
	LOC103795186	-1.52172	3.95732	25.7516	0.000245961	0.00834632
	KCNQ5	-1.49272	4.12249	25.6641	0.000249606	0.00834632
	TNFAIP8	-1.29488	5.19647	25.7182	0.000247344	0.00834632
	M6PR	-1.26721	5.59737	25.7077	0.000247783	0.00834632
	STK4	-1.22299	6.08578	25.7146	0.000247494	0.00834632
	ADGRE5	-1.32451	5.76782	25.5368	0.000255016	0.00849415
	ADORA2A	-1.89724	2.59204	25.4926	0.000256924	0.00851422
	HN1	-1.82891	4.54768	25.6923	0.000262527	0.00859788
	HSP90B1	-1.58559	8.78665	25.3688	0.000262368	0.00859788
	SORD	-1.51961	3.96473	25.3259	0.000264284	0.00864093
	LPCAT2	-2.22345	2.48056	25.2423	0.000268064	0.00867269
	CD48	-1.92131	3.6314	25.2424	0.000268059	0.00867269
	LOC103788928	-1.82672	3.10793	25.2508	0.000267677	0.00867269
	CLCA4	-4.09636	6.71192	46.4949	0.000273065	0.00874373
	KIF11	-2.16651	2.79319	25.1241	0.000273521	0.00874373
	LOC100390922	-4.00223	6.34165	45.5265	0.000279771	0.00883696
	TOP2A	-1.96215	4.14009	25.6449	0.000278161	0.00883696
	TMC8	-1.61492	5.42999	25.1678	0.000278011	0.00883696
	C21H21orf62	-2.4917	1.41606	24.9621	0.000281205	0.00886795
	SERPINB1	-1.66689	4.89992	24.96	0.000288014	0.00905345
	HMGCS1	-1.95853	7.60519	27.1383	0.000290134	0.00910547
	GSAP	-1.37616	4.89011	24.743	0.000292008	0.00913494
	KRT18	-1.4694	6.94312	24.6918	0.0002946	0.009172
	PF4	-2.43982	1.62142	24.6698	0.000295724	0.00919213
	CARD11	-2.16511	4.63252	27.699	0.000296187	0.00919213
	GIMAP6	-1.94307	3.78986	24.7459	0.00030009	0.0092985
	KIF14	-2.20315	2.37798	24.5148	0.000303775	0.00938296
	LOC100414172	-2.39711	1.5856	24.4347	0.000308032	0.00945045
	ASPHD2	-1.86428	2.41845	24.418	0.000308932	0.00945045
	ZDHHC13	-1.70189	4.03126	24.4242	0.000308597	0.00945045
	CCR9	-3.35389	4.29158	35.6554	0.000311709	0.00947829
	MYO1F	-2.42182	5.71099	31.1475	0.000315854	0.00953103
	IFNG	-5.00545	1.09858	26.5025	0.000316861	0.00954587
	PSME1	-1.54828	3.74409	24.1466	0.000323937	0.00968444
	C1S	-1.44456	6.71937	24.1508	0.000323699	0.00968444
	KLHL6	-1.4498	3.84884	24.1163	0.000325668	0.00969172
	LOC108589199	-1.83404	4.61996	24.7454	0.000328886	0.00974983
	CALR	-1.40381	9.14854	24.065	0.000328615	0.00974983
	WARS	-1.87662	6.68705	26.1228	0.000335708	0.00990008
	LOC100394277	-2.60644	2.34964	23.9661	0.000343633	0.0100279
	LOC108591734	-1.49494	4.00965	23.7086	0.00034999	0.0101528
	FAM105A	-1.43699	5.2713	23.6752	0.000352074	0.0101876
	SLC4A7	-1.21632	6.7575	23.6727	0.000352232	0.0101876
	ASPM	-1.60864	3.87413	23.552	0.000359889	0.0103327
	CDC25B	-1.40481	4.60606	23.514	0.000362344	0.0103879
	LOC108590481	-2.81433	2.53888	24.9243	0.000370747	0.0105361
	RCSD1	-1.58029	5.82976	23.4832	0.000374213	0.0106038
	MCM4	-1.77981	2.95436	23.2788	0.000377956	0.0106328
	FAM46C	-1.30533	5.70006	23.2939	0.00037693	0.0106328
	SH3KBP1	-1.30528	4.46511	23.2961	0.000376782	0.0106328
	LSP1	-1.71533	6.30462	24.2787	0.00037871	0.0106387
	LOC103793370	-4.0263	0.782173	23.2462	0.000380175	0.0106645
	LOC100398523	-1.54517	5.17382	23.1671	0.00038754	0.0107326
	ALS2CR12	-2.15256	2.69122	23.0655	0.000392792	0.0107956
	GPR18	-1.60079	3.86751	22.9798	0.000398945	0.0108941
	CYTH4	-2.14598	4.13276	25.1254	0.000404112	0.0109935
	PLA2G2A	-1.85798	6.4808	25.1092	0.000404042	0.0109935
	EHF	-2.71838	5.2189	31.2757	0.000408529	0.0110631
	EVI2B	-1.60858	3.46807	22.8065	0.000411728	0.0111189
	LOC108592856	-2.17933	1.88313	22.7488	0.000416087	0.0111956
	LOC100392020	-1.81927	2.82147	22.7318	0.000417389	0.0112099
	EGR2	-2.7973	1.2564	22.6932	0.000420344	0.0112159
	BARD1	-1.80858	2.65854	22.7035	0.00041955	0.0112159
	LOC108588928	-1.57877	3.36676	22.6414	0.000424356	0.0112426
	LOC100405506	-2.07078	4.73708	25.4339	0.000432526	0.0113819
	ADCY7	-1.40703	6.9086	22.4077	0.000443002	0.0115488
	FAM111B	-2.12276	3.98207	24.3347	0.000444468	0.0115716
	LOC108590106	-1.90847	2.63829	22.3114	0.000450963	0.0117095
	ADRB1	-1.91286	2.61231	22.2992	0.000451984	0.0117173
	LOC100402677	-1.57465	3.10109	22.133	0.000466158	0.0120242
	LOC103794320	-2.73873	1.69741	22.105	0.0004686	0.0120669
	PLCB2	-2.19084	6.1748	27.2818	0.000472171	0.0121211
	C12H10orf90	-2.85586	1.45138	21.9927	0.000478523	0.0122462
	RUNX3	-2.11878	4.91111	25.7177	0.000481486	0.0122898
	MYADML2	-1.85854	2.31374	21.899	0.000486996	0.0123981
	CLEC12A	-2.51961	1.37742	21.8244	0.000493867	0.0125404
	FAM65B	-1.29977	4.61429	21.732	0.000502535	0.0127274
	BATF2	-2.77609	3.86401	27.6818	0.000505101	0.0127526
	LOC100411271	-2.69951	3.072	24.7179	0.000506262	0.0127526
	GPR183	-1.59394	3.22098	21.6899	0.000506547	0.0127526
	LOC103796419	-1.17272	5.91168	21.6782	0.000507665	0.0127582
	MR1	-1.7927	2.57851	21.6557	0.000509826	0.0127842
	LOC108588630	-1.36192	4.84973	21.6262	0.000512677	0.0128347
	LCP2	-2.28099	5.84531	27.4005	0.000514225	0.0128569
	LOC100393894	-1.9503	2.01595	21.5741	0.000517761	0.0128749
	ITPRIPL1	-1.7523	2.59562	21.5705	0.000518112	0.0128749
	NRROS	-1.82041	2.93877	21.5552	0.000519623	0.012893
	USP44	-2.05283	1.74172	21.3476	0.000540546	0.0132607
	LOC100390149	-2.24584	2.70165	21.2279	0.000566594	0.0136597
	SH2D2A	-2.16372	4.5278	24.6515	0.00056638	0.0136597
	ITGAL	-3.06836	6.73732	32.8148	0.000573602	0.0137652
	LOC108593454	-1.4577	3.27037	21.03	0.000574491	0.0137652
	LOC103792287	-3.61398	0.967358	21.073	0.000577446	0.0137686
	LAX1	-3.30764	2.1851	23.921	0.000584143	0.013838
	SIPA1L1	-1.18289	6.16304	20.9227	0.000586512	0.0138664
	TSPOAP1	-1.60709	3.20524	20.831	0.000597026	0.0139463
	VCAN	-1.42106	5.45149	20.8409	0.000595874	0.0139463
	VAMP1	-1.41469	3.82166	20.8325	0.000596847	0.0139463
	LOC103791285	-1.32024	3.745	20.7226	0.000609731	0.0140916
	CD52	-2.32036	4.12263	24.5386	0.00061963	0.0141956
	PLBD1	-1.3096	4.97714	20.6683	0.000616214	0.0141956
	SLC17A9	-1.26673	4.14641	20.6605	0.000617147	0.0141956
	FAM49A	-1.15835	5.0176	20.6538	0.00061796	0.0141956
	LOC100394108	-1.92367	4.86355	22.947	0.000623387	0.0142389
	LOC100894856	-2.48789	2.12475	20.6866	0.00062617	0.0142857
	HES7	-1.63287	4.12653	20.6205	0.000630193	0.0143608
	NUP210	-1.2587	6.60038	20.5179	0.000634594	0.0144213
	LOC100388240	-2.0906	1.64667	20.4809	0.000639208	0.0144818
	LOC100405375	-1.12119	6.08948	20.4269	0.000646021	0.0145686
	LOC100896470	-3.03035	1.66773	20.8556	0.000647514	0.0145687
	LOC100404972	-1.70168	3.09978	20.418	0.000647151	0.0145687
	FNDC9	-1.70286	2.81962	20.4013	0.00064928	0.0145841
	LOC103796527	-4.60853	0.167521	20.3706	0.000653216	0.0146453
	MUC20	-2.53521	1.13992	20.3532	0.000655454	0.0146453
	LOC103796425	-1.66933	3.52209	20.3598	0.0006546	0.0146453
	PTPRCAP	-2.57292	6.08039	28.1712	0.000660618	0.0147112
	LOC108592270	-1.85159	2.70701	20.29	0.000663669	0.0147623
	PIM2	-1.18369	5.00043	20.2219	0.000672666	0.0148946
	PPP1R18	-1.31103	5.692	20.1864	0.000677402	0.0149656
	KCNG3	-1.89462	2.97064	20.1408	0.000683556	0.0150336
	SNX10	-1.64191	3.63111	20.0733	0.000692777	0.0152022
	LOC108588781	-1.66544	3.4204	20.0617	0.000694371	0.0152201
	CD44	-1.15628	7.09084	20.0325	0.000698421	0.0152746
	LOC103794276	-3.17803	0.451756	20.0131	0.000701113	0.0152993
	SLA	-1.62879	4.29494	20.1221	0.000701991	0.0153014
	LOC100412268	-1.48311	3.68945	19.9945	0.000703716	0.0153219
	LOC100395429	-1.44144	4.58345	19.979	0.000705896	0.0153523
	LOC108588674	-1.39237	3.63091	19.9348	0.000712153	0.0154602
	KNTC1	-2.15743	2.10651	19.9182	0.000714511	0.0154736
	AGPAT5	-1.39173	3.53843	19.8914	0.000718345	0.0154736
	MFNG	-1.59987	4.67848	20.1423	0.000722341	0.01552
	LOC103789954	-1.33236	9.5972	19.8194	0.000728785	0.015607
	LOC103790968	-1.25937	4.20831	19.8236	0.000728168	0.015607
	LOC100411293	-3.8527	0.681601	19.7945	0.000732432	0.0156508
	JAK3	-2.30794	5.18247	25.079	0.000738891	0.0157091
	CD300C	-2.09005	2.77713	19.8315	0.000740784	0.0157091
	ITGB2	-2.19704	6.69946	24.8747	0.00074402	0.0157365
	PRR5L	-2.39746	2.12961	19.7841	0.000747824	0.0157729
	TPX2	-1.63608	3.43366	19.6751	0.000750217	0.015773
	PARP15	-1.53558	3.98494	19.6735	0.000750459	0.015773
	PDIA4	-1.1955	7.28564	19.6805	0.000749395	0.015773
	TDRD10	-3.17323	0.459928	19.5986	0.000761868	0.0158645
	MAP3K1	-1.07872	6.51803	19.62	0.000758584	0.0158645
	LOC100397482	-1.91085	2.93973	19.5152	0.000774823	0.0160992
	LOC100412682	-1.28784	4.17677	19.5049	0.00077644	0.0161157
	TMSB4X	-1.25713	6.8301	19.4302	0.000788282	0.0163095
	MSMO1	-1.40206	6.67204	19.4807	0.000794766	0.0164089
	LCN2	-5.03314	5.24457	41.8457	0.000796373	0.0164248
	SEPTIN6	-1.16252	5.33658	19.3741	0.000797321	0.016427
	ICOSLG	-1.70936	3.56912	19.3496	0.000801317	0.0164822
	GPR55	-2.83769	1.74242	19.6837	0.000804755	0.0164991
	PIP4K2A	-1.07251	5.59289	19.3047	0.000808663	0.0165214
	LOC100411501	-2.51573	9.16662	24.8717	0.000813123	0.0165578
	ST6GALNAC1	-1.90001	4.17383	20.7676	0.000814285	0.0165578
	LOC103790605	-4.56891	0.173946	19.2	0.00082614	0.0166353
	SLA2	-2.82089	2.91092	22.7002	0.000822354	0.0166353
	GMFG	-1.6827	4.20622	19.5512	0.000826149	0.0166353
	ADCY3	-1.53402	4.63197	19.3091	0.000825703	0.0166353
	GPSM3	-1.38524	4.46188	19.2163	0.000823404	0.0166353
	TK1	-1.15585	4.68168	19.2131	0.000823938	0.0166353
	IQGAP3	-1.51739	2.97499	19.1784	0.000829805	0.016662
	DUSP5	-1.14557	4.78183	19.0724	0.000848048	0.0168335
	TRAFD1	-1.19422	6.51577	19.0642	0.000849475	0.0168448
	NDC80	-2.4246	1.43014	19.0302	0.000855438	0.016911
	PPP1R1B	-1.35538	4.98219	19.0254	0.000856276	0.016911
	LOC100406244	-2.32733	7.90822	24.3454	0.000859782	0.0169631
	LOC100406154	-3.5814	7.20156	33.1782	0.000861586	0.0169816
	SIT1	-2.22301	1.62063	18.9439	0.000870778	0.0171282
	ARHGEF6	-1.07698	5.96527	18.9278	0.000873682	0.0171508
	FAM26F	-2.02389	2.76659	18.9806	0.000879861	0.0172548
	RGS19	-1.58399	3.94631	18.8486	0.000888098	0.0173467
	LOC108592819	-2.47215	1.40773	18.8355	0.000890505	0.0173764
	CXHXorf21	-2.48264	2.39321	19.5	0.000898042	0.0174572
	MAP4K1	-2.18537	5.64509	23.6551	0.000896763	0.0174572
	SEMA4A	-1.43014	4.61591	18.804	0.000896349	0.0174572
	CDC45	-2.42478	1.25239	18.7545	0.000905586	0.0175737
	RFLNB	-1.14409	4.59452	18.7457	0.000907257	0.0175737
	MYOF	-1.11099	7.12641	18.751	0.000906244	0.0175737
	CASP8	-1.4259	4.7913	18.7337	0.000909518	0.0175894
	TRAF1	-1.54542	3.76183	18.6907	0.000917679	0.0177122
	CCNB1	-2.5482	1.04403	18.5206	0.000950844	0.0182264
	LOC100396399	-2.80718	2.29503	20.2016	0.000955053	0.0182527
	LOC100396380	-1.82396	2.16157	18.4548	0.000964065	0.0183228
	LOC100411069	-1.48445	3.23537	18.4447	0.000966093	0.0183228
	HCLS1	-1.43517	5.31382	18.5634	0.000963781	0.0183228
	LOC100415684	-1.35273	3.52416	18.4461	0.000965818	0.0183228
	CLEC6A	-2.97364	2.33713	21.0079	0.000967573	0.0183314
	LOC103791604	-2.00322	2.79681	18.5028	0.000971214	0.0183573
	NBEAL2	-1.36413	6.83319	18.4955	0.000972699	0.0183573
	RNASE6	-1.65434	4.15454	18.6998	0.000977595	0.0183628
	KRT7	-1.59961	3.60922	18.3832	0.000978669	0.0183628
	ZNF217	-1.12833	6.35257	18.3958	0.000976078	0.0183628
	CCDC88C	-1.06424	6.85116	18.3743	0.000980504	0.0183628
	LOC100895417	-3.82024	0.200318	18.3498	0.000985573	0.0184038
	LOC100405222	-3.735	0.567804	18.2695	0.00100239	0.0185865
	MSN	-1.04261	7.26458	18.2537	0.00100575	0.0186216
	LOC100387316	-1.45343	4.51723	18.2223	0.00101412	0.0187078
	LOC100398859	-1.95226	7.02363	21.8717	0.00101725	0.0187458
	CDCA2	-1.78708	2.04323	18.169	0.00102394	0.0187981
	NLRC3	-2.77199	5.76299	27.1218	0.00102535	0.0188063
	CAPN2	-1.02542	6.64835	18.1535	0.00102731	0.0188247
	RBL1	-1.42928	3.98853	18.1357	0.00103119	0.0188781
	XCL1	-4.37438	1.6893	22.5383	0.00103803	0.0189856
	CNGB1	-4.85134	1.36392	22.299	0.0010404	0.0190112
	LOC108593911	-1.91789	2.61883	18.0079	0.0010596	0.0193078
	CCK	-1.81844	3.16556	18.0826	0.00106082	0.019312
	GPR171	-3.44086	2.64466	22.7855	0.00108652	0.01967
	BRIP1	-2.22953	1.22533	17.892	0.00108616	0.01967
	APBB1IP	-1.26517	4.37713	17.8777	0.00108948	0.0196872
	SEMA4D	-1.01646	6.15646	17.8696	0.00109138	0.0197032
	FAM83E	-1.93769	4.37395	20.0757	0.00109651	0.0197594
	PLAGL2	-1.04066	6.49196	17.8008	0.00110759	0.0198311
	SFN	-2.08204	6.3303	22.1729	0.00111062	0.019856
	GGTA1P	-1.139	5.13561	17.7864	0.00111101	0.019856
	DAPP1	-2.40333	3.53667	21.0602	0.00111772	0.0199576
	LOC103793724	-4.41944	0.0416527	17.7259	0.00112557	0.0200612
	SPAG5	-1.608	2.85867	17.7159	0.00112799	0.020086
	LOC100393780	-1.95174	1.89419	17.7025	0.00113126	0.020092
	MSR1	-1.76451	2.35856	17.7103	0.00112936	0.020092
	LOC100402149	-1.73743	2.30239	17.6657	0.00114026	0.0201362
	LOC100405488	-3.18677	7.03755	28.9578	0.00114924	0.020233
	CENPU	-1.67781	2.58864	17.6131	0.00115328	0.020233
	CCNF	-1.49674	3.00404	17.6109	0.00115383	0.020233
	STARD4	-1.33593	5.67469	17.7008	0.00115068	0.020233
	PTTG1	-2.29443	2.15443	17.6767	0.00116033	0.0203104
	SIRPB1	-1.65651	3.05977	17.5144	0.00117818	0.0205677
	GAB3	-1.53664	3.57558	17.4935	0.00118354	0.0206245
	ZBTB1	-1.10714	5.80926	17.4886	0.00118481	0.0206282
	ADAM22	-1.11755	4.40499	17.4492	0.00119499	0.0207499
	CDCA3	-2.47257	1.2417	17.4128	0.00120449	0.0208409
	LOC108589890	-1.18195	3.87349	17.3388	0.00122407	0.0210864
	TDRD6	-1.72294	2.59951	17.3082	0.00123227	0.0211929
	LRP8	-2.03689	3.11057	17.9443	0.00123964	0.0212795
	PARP8	-1.24445	5.26483	17.2425	0.00125012	0.0213845
	TRIM59	-2.08832	1.55024	17.2346	0.00125227	0.0214025
	LOC100895074	-1.82419	2.93134	17.2131	0.00125818	0.0214493
	ZWINT	-1.76395	2.19434	17.2042	0.00126065	0.0214706
	UCP2	-1.44974	5.27279	17.56	0.00126228	0.0214796
	XCR1	-2.91303	0.538786	17.1806	0.00126719	0.0215445
	HTR6	-2.16418	1.66211	17.1504	0.00127563	0.0216128
	LOC100409955	-1.5013	2.97872	17.1444	0.0012773	0.0216132
	LOC103792275	-3.0422	0.972478	17.1252	0.00128272	0.0216578
	LOC108594075	-1.72934	3.45268	17.2058	0.00128498	0.0216586
	LOC108590123	-2.67974	2.26695	18.5147	0.00129076	0.0217186
	GSG2	-2.12655	1.91244	17.0517	0.00130364	0.0217652
	LOC100390753	-2.03878	4.98886	20.7111	0.00130912	0.0217652
	TGM2	-1.10711	7.35848	17.0391	0.00130726	0.0217652
	HMGB2	-1.05551	5.19662	17.0409	0.00130675	0.0217652
	LOC100393273	-2.41722	1.22605	16.9977	0.00131927	0.0218596
	MYH3	-2.94533	1.27146	17.0255	0.00133641	0.0220503
	GINS4	-2.39577	1.71297	16.881	0.00135382	0.0221887
	LOC103789725	-2	1.94905	16.8657	0.00135842	0.0221887
	ARHGAP8	-1.92964	1.89898	16.8664	0.0013582	0.0221887
	IL27RA	-1.65573	3.44495	16.9198	0.00135661	0.0221887
	LOC100403284	-1.53709	2.85397	16.8692	0.00135737	0.0221887
	LOC100403034	-1.5072	5.12286	17.4866	0.0013562	0.0221887
	LOC100402594	-1.65503	4.71317	17.9718	0.0013755	0.0223928
	CASP3	-1.12754	4.88804	16.7966	0.00137945	0.0224197
	P2RX7	-1.49586	3.46659	16.7422	0.00139626	0.0226178
	C11H11orf21	-4.49767	1.51962	20.6682	0.00140101	0.022652
	LOC108593028	-1.64768	2.18048	16.7185	0.00140366	0.0226625
	SLC7A9	-1.24356	7.7803	16.693	0.00141169	0.0227171
	PSD4	-1.2413	6.97341	16.7001	0.00140945	0.0227171
	FGR	-4.14261	4.23421	29.7713	0.00141718	0.0227306
	LOC103793673	-2.50172	2.08438	17.2801	0.0014141	0.0227306
	ATP2C2	-1.07367	5.65161	16.6759	0.00141709	0.0227306
	DMBT1	-3.5622	8.21057	28.6974	0.00142438	0.0228087
	CD14	-1.52589	5.36234	17.5313	0.0014317	0.0228884
	RGS3	-1.12608	6.82181	16.6191	0.00143521	0.0228885
	LOC100409919	-1.08093	5.37769	16.6039	0.00144011	0.0229291
	SMAP2	-1.17415	6.5196	16.5014	0.00147365	0.0232925
	NPNT	-1.30176	4.78583	16.4626	0.00148658	0.0234022
	RNF207	-1.086	4.44435	16.4324	0.00149675	0.0234678
	ATP1B3	-1.29165	4.55089	16.425	0.00149923	0.023472
	LY6E	-1.26317	4.31632	16.3764	0.00151579	0.0236527
	LOC100409143	-2.73507	1.90443	17.3011	0.00153558	0.0237841
	LOC103796571	-1.48358	3.58973	16.3207	0.00153502	0.0237841
	TERF2IP	-0.995493	5.35485	16.3172	0.00153623	0.0237841
	ACAT2	-1.30566	4.09711	16.3071	0.00153978	0.0238178
	LOC100897022	-1.12594	8.53691	16.2991	0.00154254	0.0238417
	CORO1A	-2.36629	6.92052	22.3744	0.0015519	0.0239297
	TMEM206	-1.4017	3.0761	16.2613	0.00155586	0.0239373
	LOC100409132	-1.91258	2.02817	16.2522	0.00155906	0.0239479
	ESRP1	-1.22478	5.08989	16.2518	0.00155921	0.0239479
	ABRACL	-1.31561	3.46596	16.243	0.00156234	0.0239771
	CAJA-DPB1	-2.39754	7.71701	22.1966	0.0015644	0.0239899
	KIF2C	-1.79313	1.98738	16.2284	0.00156753	0.0240003
	LOC100413233	-1.53379	3.1449	16.2147	0.00157241	0.0240007
	LIG1	-1.04991	4.99655	16.2145	0.00157247	0.0240007
	B2M	-1.98797	10.2779	18.4412	0.00158581	0.0240914
	FOXM1	-1.85872	2.27533	16.1689	0.00158889	0.0241008
	ITGAM	-1.3209	6.0395	16.2634	0.0015924	0.0241046
	ARRB2	-1.24035	5.27036	16.158	0.00159284	0.0241046
	LOC108590528	-3.30709	2.84352	21.2408	0.00161747	0.0244207
	ACOT7	-1.91049	4.43531	18.4691	0.00162326	0.0244833
	NFIL3	-1.27875	4.48979	16.0506	0.00163238	0.0245888
	E2F8	-2.52441	1.31475	16.0257	0.00164174	0.0246774
	C3	-1.1471	8.9506	15.9992	0.00165174	0.024766
	CEP55	-2.81694	1.19449	15.9926	0.00167572	0.0250487
	OSTC	-1.52684	3.2713	15.9297	0.00167829	0.0250566
	NTNG2	-1.30691	4.07119	15.9122	0.00168508	0.0250736
	PHF19	-1.14074	5.03925	15.9135	0.00168456	0.0250736
	LOC100387926	-2.15613	2.54773	16.3253	0.00169423	0.0251142
	LOC103790084	-1.59621	2.87816	15.836	0.00171491	0.0253248
	LOC103794136	-1.81281	2.77165	15.8066	0.00172658	0.0254586
	DUOXA2	-2.48012	3.21571	18.8133	0.00173144	0.0255109
	LOC100387406	-1.30002	3.33165	15.78	0.00173724	0.025558
	TIFA	-1.33456	3.41378	15.7169	0.00176282	0.0258651
	MAPK12	-1.34671	3.44032	15.6697	0.00178223	0.0260824
	LOC108594078	-3.16793	2.30569	18.9387	0.00180131	0.0262634
	LOC103788772	-4.37088	3.01246	24.6415	0.00182704	0.0265101
	LOC100402818	-2.99269	3.83003	22.1702	0.00182704	0.0265101
	VOPP1	-1.29448	4.22057	15.5582	0.00182908	0.0265101
	ORAI1	-1.17698	3.72522	15.545	0.00183469	0.0265368
	LOC100896919	-2.27839	1.66482	15.4592	0.00187188	0.026911
	LOC100405150	-3.75776	7.28877	28.5339	0.00190556	0.0272151
	CDC42SE2	-1.25388	6.52156	15.4485	0.00190377	0.0272151
	LOC100386904	-1.22245	3.4274	15.385	0.00190473	0.0272151
	TPM4	-1.20066	6.89536	15.3886	0.00190311	0.0272151
	SLC16A6	-1.94774	2.26106	15.3675	0.00191256	0.0272298
	GLIPR1	-1.31516	3.58572	15.3622	0.00191494	0.0272298
	CRACR2A	-1.14697	5.06054	15.3709	0.00191106	0.0272298
	ORC1	-1.44939	2.55097	15.3441	0.0019231	0.027306
	IL12RB2	-3.94411	4.88578	28.3257	0.00194057	0.0274545
	IQGAP1	-1.1003	8.45675	15.308	0.00193953	0.0274545
	LOC103794953	-2.48083	5.56834	21.8143	0.00194355	0.0274768
	IL10RA	-1.35794	5.793	15.6301	0.00194658	0.0274997
	LOC103790978	-1.75793	1.72199	15.2741	0.00195506	0.0275995
	LOC100406082	-1.87647	2.68994	15.2943	0.00197402	0.0277469
	CD68	-1.0285	6.41107	15.2251	0.00197785	0.0277808
	LOC100403855	-1.09869	4.94152	15.2205	0.00197997	0.0277906
	SIPA1	-1.31526	6.11766	15.4293	0.0019877	0.0278791
	ADAMTS14	-1.6848	5.30287	17.2124	0.00199603	0.0279759
	LOC108590093	-1.39206	3.05802	15.1668	0.00200528	0.0280453
	HMGA1	-1.12092	6.4326	15.1198	0.00202774	0.0282382
	CD86	-2.44268	4.26825	19.7921	0.00205365	0.0285132
	RFC4	-1.25708	3.48581	15.0406	0.00206625	0.0286432
	GLS	-0.994955	7.87676	15.0128	0.00208001	0.0288019
	RRP1B	-1.09578	5.71875	15.0087	0.00208202	0.0288093
	ANKRD33B	-1.18267	4.36989	15.0042	0.00208426	0.0288119
	LOC103792274	-2.49782	0.6174	14.9871	0.00209275	0.0288762
	GALNT3	-1.46902	4.95724	15.6339	0.00211525	0.0291249
	KIF20B	-1.50507	3.38387	14.9305	0.00212123	0.0291306
	PTAFR	-1.474	2.45626	14.9156	0.00212882	0.0291475
	DUSP4	-1.67926	4.32317	16.0242	0.00215788	0.0295247
	ARHGAP4	-1.15552	6.24396	14.8527	0.00216115	0.0295488
	ANP32E	-1.18739	4.89079	14.7734	0.00220268	0.0299909
	TNFRSF17	-2.49158	1.38539	14.7453	0.0022176	0.030131
	BOLA3	-1.70532	2.01947	14.7358	0.0022227	0.0301375
	PDIA3	-1.08097	7.83869	14.7271	0.00222736	0.0301588
	LOC100399497	-1.10844	6.89168	14.7177	0.00223244	0.030165
	CXCL6	-2.11543	3.05146	16.0194	0.00224405	0.0302591
	C1R	-1.22915	7.04501	14.7481	0.00224661	0.0302728
	LOC108593572	-1.98442	2.21519	14.6951	0.00226245	0.0304442
	BLM	-1.79955	2.2493	14.6554	0.00226622	0.030474
	PCSK9	-1.55983	4.34403	15.3165	0.00228909	0.0307392
	FHL3	-1.33762	4.25549	14.6008	0.00229638	0.0307966
	RIPK3	-1.61696	2.60062	14.5768	0.00230977	0.0309531
	RPA2	-1.48285	2.36937	14.5695	0.00231386	0.0309867
	RPIA	-1.11275	3.86231	14.5611	0.00231857	0.0310073
	GARS	-1.00262	5.41899	14.5625	0.00231782	0.0310073
	CRELD2	-0.929312	5.74931	14.5569	0.00232095	0.0310179
	LOC108590345	-1.80061	1.76141	14.5317	0.00233517	0.0311653
	TRIM5	-1.34832	5.2643	14.8204	0.00235118	0.0312785
	LOC100415230	-1.5005	2.25166	14.4913	0.00235823	0.0313235
	DUOX1	-1.05	4.96003	14.4914	0.00235818	0.0313235
	SESN3	-1.01501	5.71238	14.4679	0.00237171	0.0314812
	CENPM	-1.70096	1.83235	14.4543	0.00237956	0.0315211
	THOP1	-1.05501	4.56774	14.4561	0.00237854	0.0315211
	PHGDH	-1.61145	2.64014	14.4422	0.0023866	0.0315503
	CELSR3	-1.32215	4.70667	14.5094	0.00238612	0.0315503
	HIVEP3	-1.18952	3.71826	14.4439	0.00238564	0.0315503
	SFMBT2	-1.15592	4.28395	14.4116	0.00240447	0.031765
	LOC100385039	-1.81547	2.26175	14.3944	0.00241458	0.0318126
	RARRES1	-1.68355	5.87329	16.6601	0.00242069	0.0318716
	HOPX	-1.37522	2.66766	14.3531	0.00243911	0.0320494
	TLR3	-1.25463	4.31534	14.3545	0.00243828	0.0320494
	NPRL2	-1.24764	4.37815	14.3365	0.00244903	0.032115
	MARCH1	-1.4	3.26779	14.3176	0.00246038	0.0321775
	FCHO1	-1.30473	4.5742	14.3546	0.00247079	0.0322505
	SMC4	-1.02699	5.4817	14.2926	0.0024755	0.0322673
	RPL36A	-2.08329	1.43507	14.2685	0.0024902	0.0323817
	LOC100896775	-1.34339	3.10652	14.2671	0.00249108	0.0323817
	GALM	-1.28035	4.55134	14.2698	0.00249256	0.0323817
	FANCD2	-1.59104	2.46656	14.2523	0.00250009	0.0324412
	LOC103789502	-1.20719	8.64529	14.2518	0.00250045	0.0324412
	TMEM176B	-1.12412	6.79962	14.2311	0.00251318	0.0325585
	NPC2	-1.06337	5.37476	14.2195	0.00252038	0.0326131
	CPS1	-1.11882	8.90754	14.2077	0.00252766	0.0326776
	TOX	-0.982937	5.08435	14.2061	0.0025287	0.0326776
	LOC100410098	-2.00188	1.73433	14.1919	0.00253754	0.0327056
	LOC100411032	-1.59593	2.48163	14.1811	0.00254432	0.0327495
	ALOX12	-0.978877	5.04097	14.1736	0.00254901	0.0327883
	FADS2	-1.08277	5.25334	14.1446	0.00256733	0.0329373
	MYC	-0.989635	4.93573	14.141	0.00256956	0.032944
	LOC103787275	-1.58375	2.83541	14.1044	0.00259292	0.0331351
	LOC100395214	-5.88547	2.29045	23.2842	0.00260368	0.0331648
	LOC100395313	-1.58118	3.06314	14.0936	0.00259981	0.0331648
	ZDHHC23	-0.997212	5.13563	14.0915	0.00260118	0.0331648
	LOC108588472	-1.7547	1.67427	14.0751	0.00261174	0.0332237
	LOC100398815	-1.69083	2.26152	14.0626	0.00261988	0.0332839
	SLAMF7	-3.36323	4.62225	23.1898	0.00264112	0.033378
	LOC103791358	-2.63465	0.862565	14.0378	0.00263603	0.033378
	GPR132	-2.11295	3.13028	15.6074	0.00264265	0.033378
	TACSTD2	-1.67725	2.20553	14.0367	0.00263675	0.033378
	DMRTA2	-3.32335	0.573891	14.0386	0.00265539	0.0334574
	SSBP4	-1.22773	5.16998	14.0575	0.00265735	0.0334574
	MMS22L	-1.13748	4.54086	14.0025	0.00265921	0.0334574
	HYOU1	-0.945436	7.63188	14.0047	0.0026577	0.0334574
	TCIRG1	-0.996805	6.01388	13.9842	0.00267128	0.0335661
	LOC103792212	-1.19083	3.77569	13.9449	0.00269752	0.0338089
	LOC108589454	-2.11628	1.4637	13.9386	0.00270177	0.0338405
	DUSP2	-2.9206	3.015	18.0292	0.00270366	0.0338425
	NKG7	-4.46129	3.57125	24.7037	0.00270869	0.0338653
	CPVL	-1.69946	3.48498	14.4306	0.00270895	0.0338653
	CD163	-1.43842	4.9565	14.632	0.00271153	0.0338759
	MAD1L1	-1.1226	5.30818	13.9179	0.00271573	0.0339053
	HMCN1	-1.0103	6.68089	13.9155	0.00271735	0.0339053
	DMXL2	-1.29467	7.32706	14.1521	0.00275051	0.0342227
	HSPD1	-1.04976	5.12249	13.8653	0.00275154	0.0342227
	CCR8	-3.0551	0.937239	14.0265	0.00275329	0.0342227
	GATA3	-2.11343	3.66592	16.2916	0.00276518	0.0343264
	TGFB1	-1.12756	5.41172	13.838	0.00277041	0.0343264
	ASF1B	-2.03373	1.03038	13.7949	0.00280043	0.0346107
	TRPC5	-1.22489	4.39933	13.7691	0.00281853	0.0347684
	CHSY1	-1.00689	4.69361	13.7597	0.00282522	0.0348069
	ETV3L	-3.87975	0.646721	14.396	0.00283058	0.0348511
	LOC100398205	-1.28176	4.08657	13.7489	0.00283288	0.0348574
	LOC100390292	-0.961074	4.72666	13.7384	0.00284037	0.0349057
	RDH11	-1.08689	4.6143	13.7134	0.00285821	0.0351027
	NOP56	-0.91128	6.22457	13.711	0.00285999	0.0351027
	FEN1	-1.51735	2.18361	13.6673	0.00289158	0.0352186
	EML4	-1.08058	6.02852	13.6804	0.00288208	0.0352186
	PRKCB	-0.983324	5.27008	13.6655	0.00289285	0.0352186
	SNX20	-2.03039	1.8965	13.6565	0.0028994	0.0352325
	NUAK1	-1.24369	3.97633	13.66	0.00289686	0.0352325
	LOC100401712	-1.51479	2.81776	13.6458	0.00290725	0.035284
	WNT1	-2.29085	0.8962	13.6236	0.00292357	0.0354161
	TNFAIP8L2	-1.56222	2.59376	13.5615	0.00296978	0.035805
	TANK	-1.34689	3.48528	13.5139	0.00300574	0.0361206
	CTSW	-3.86622	5.28151	25.4679	0.00301043	0.0361522
	LOC103789118	-1.22689	3.13357	13.5056	0.00301207	0.0361522
	CD47	-1.14521	6.19539	13.5035	0.00302206	0.0362277
	LOC100395561	-0.99709	4.80969	13.4928	0.00302184	0.0362277
	LOC100896309	-2.42659	0.75142	13.4713	0.0030384	0.0363461
	MLEC	-0.94464	8.15379	13.4673	0.00304149	0.0363461
	LOC100411120	-1.08063	6.32586	13.4471	0.00305709	0.0363799
	LOC100391263	-1.30757	2.81623	13.4349	0.00306664	0.0364271
	LOC103793827	-3.80231	0.203224	13.3934	0.00309918	0.036769
	MOB3A	-1.09895	5.38913	13.3885	0.00310301	0.0367826
	HSP90AA1	-0.979798	7.00922	13.3872	0.00310409	0.0367826
	KIF20A	-1.51881	2.11998	13.3821	0.00310807	0.0368074
	CDKN2A	-1.81408	2.21713	13.3754	0.00311337	0.0368478
	C14H2orf16	-2.12586	1.37269	13.3606	0.00312517	0.0369338
	ARHGAP45	-1.78324	6.7283	16.0513	0.00312299	0.0369338
	LOC100402421	-1.5677	2.46897	13.3592	0.0031263	0.0369338
	PDX1	-2.38874	3.33903	16.1367	0.00313413	0.0369461
	IFI30	-1.01308	5.9569	13.3484	0.0031349	0.0369461
	LOC100402737	-1.51766	2.65365	13.3292	0.00315028	0.0370158
	LOC100405988	-4.95636	1.50065	17.9777	0.00316092	0.0370962
	POLR3GL	-1.03244	3.86429	13.3003	0.00317364	0.0372231
	SPC24	-2.28623	1.66691	13.3301	0.0031992	0.0374556
	BUB1B	-1.27861	3.40389	13.2632	0.00320391	0.0374883
	PDIA6	-1.05434	6.26323	13.2496	0.00321507	0.0375739
	RTKN2	-3.79162	0.196664	13.2471	0.00321716	0.0375759
	LOC100390453	-1.65762	1.78477	13.2386	0.00322416	0.037635
	TRIM21	-1.13521	4.74679	13.2226	0.00323739	0.0377669
	ADAM17	-0.935641	5.49438	13.215	0.00324377	0.0378189
	TNFRSF4	-1.57804	2.68524	13.1942	0.00326113	0.0378948
	LOC100392572	-1.03052	8.38429	13.1932	0.00326192	0.0378948
	HMGN1	-0.998789	5.00224	13.1984	0.0032576	0.0378948
	LOC100394285	-1.78875	1.58786	13.1642	0.00328631	0.0381329
	ACAP1	-1.23417	6.19392	13.3434	0.00332329	0.0384707
	AMZ1	-1.50506	2.34378	13.1053	0.00333657	0.0385332
	SQLE	-1.69323	6.03835	15.4619	0.00334353	0.0385645
	TDP1	-1.15098	3.2871	13.0884	0.00335112	0.0385645
	LOC108593553	-4.04183	2.10595	17.8673	0.00340107	0.0389559
	KIFC1	-1.14726	3.27508	12.9732	0.00345244	0.0394058
	HPS3	-1.0117	4.32393	12.934	0.00348776	0.0397073
	NUS1	-0.96205	4.88314	12.9379	0.0034842	0.0397073
	LOC100394437	-1.17775	5.36418	12.9653	0.00350226	0.0397886
	LOC108590918	-1.3325	4.08322	12.9465	0.00351981	0.0399148
	H2AFX	-1.08635	4.63337	12.8748	0.00354187	0.0400529
	FLRT3	-1.04593	5.93675	12.8774	0.00353945	0.0400529
	RFTN1	-0.889553	5.33559	12.877	0.00353982	0.0400529
	PCNA	-1.15575	3.45258	12.8452	0.0035693	0.0402318
	LYN	-1.14892	6.1498	12.89	0.00357008	0.0402318
	APOC1	-2.8591	2.21031	15.1653	0.00358069	0.0402435
	FLT3	-2.76293	1.0035	12.8883	0.00357909	0.0402435
	LOC100400495	-2.0925	1.98665	12.9756	0.00358141	0.0402435
	LOC100406240	-1.68766	7.08116	15.1703	0.00357714	0.0402435
	PLEKHO2	-1.0241	5.99852	12.8379	0.0035761	0.0402435
	BAIAP2L1	-1.10437	6.75638	12.8263	0.00358698	0.040283
	LOC100397968	-1.98942	4.65852	15.7238	0.00363496	0.0406584
	FIGNL1	-1.17538	3.16111	12.7705	0.00363957	0.0406866
	LOC103793005	-3.83391	1.42214	15.1796	0.00368845	0.0410921
	TNFAIP3	-1.20311	6.30694	12.8941	0.00368791	0.0410921
	DUSP22	-0.958777	4.50347	12.7071	0.00370057	0.0412037
	LOC103794333	-1.96245	1.75518	12.7049	0.00370271	0.0412039
	LOC100415238	-2.30305	1.0767	12.6934	0.00371392	0.0412381
	LRFN2	-1.49456	2.31812	12.6948	0.00371247	0.0412381
	LRP4	-0.979382	5.65944	12.6931	0.00371422	0.0412381
	KIAA0101	-2.40885	0.681693	12.6782	0.00372876	0.0413761
	LOC108591194	-1.1761	3.06877	12.6666	0.00374011	0.0414785
	LOC100399132	-1.94411	1.47606	12.6531	0.00375339	0.0415081
	PDE4B	-1.23306	5.11992	12.8081	0.0037531	0.0415081
	LOC108594037	-1.14103	3.26572	12.6544	0.00375212	0.0415081
	PTPN22	-1.94618	4.68415	15.382	0.00378386	0.0417741
	RUNX2	-1.24983	4.3733	12.6623	0.00378765	0.0417924
	RASSF2	-1.03404	4.69353	12.6065	0.00379972	0.0418547
	LOC100409719	-2.06458	1.68242	12.5975	0.00380874	0.0419233
	LOC100415472	-0.988497	4.96765	12.5923	0.00381399	0.0419411
	PREX1	-1.92853	6.36571	15.9964	0.00381617	0.0419414
	DENND1C	-1.13189	6.23316	12.6248	0.00382506	0.0420155
	LOC108594024	-2.65823	0.545191	12.5761	0.00383029	0.0420257
	C3H4orf51	-2.45223	0.562618	12.5779	0.00382844	0.0420257
	IL5RA	-2.00007	1.28484	12.559	0.00384766	0.0421926
	LOC108590966	-1.16136	3.96879	12.5386	0.00386838	0.0423485
	RASSF1	-1.05452	6.0333	12.498	0.00391021	0.0426373
	C7H1orf216	-1.22137	3.30223	12.4842	0.00392449	0.0426999
	TBXAS1	-1.08656	3.98881	12.4532	0.00395684	0.0429323
	CEP128	-1.01864	3.89302	12.449	0.00396133	0.0429334
	MTHFD2	-1.21964	5.23473	12.6047	0.00397348	0.0429937
	LOC100895081	-1.13882	4.42818	12.4374	0.00397347	0.0429937
	HAAO	-1.81612	3.2562	13.2886	0.00397664	0.0429966
	HELB	-0.884982	5.44356	12.433	0.00397815	0.0429966
	SLC9B2	-1.33616	2.75654	12.4235	0.00398814	0.0430511
	CXCR6	-0.945702	5.55273	12.422	0.0039898	0.0430511
	TLE1	-0.997275	5.05304	12.4027	0.00401027	0.0432243
	LOC108589988	-2.61428	3.17446	15.7018	0.0040178	0.0432578
	NUCB2	-1.25694	4.03806	12.3705	0.00404482	0.043453
	HSF2BP	-1.53421	2.31287	12.3499	0.00406707	0.0436027
	MAN2B2	-1.30888	5.33611	12.8843	0.00407639	0.0436721
	GNLY	-4.25862	5.62437	24.875	0.00409001	0.0437701
	PRC1	-0.87381	5.18809	12.3176	0.00410223	0.0438528
	VARS	-0.881505	5.90292	12.3106	0.00410991	0.0438736
	POLE	-0.987022	4.27043	12.2771	0.00414686	0.0441128
	PLCG2	-0.875025	6.48669	12.2652	0.00416009	0.0442055
	STIP1	-0.891266	6.28806	12.2247	0.00420541	0.0445419
	NCAPH	-1.39588	2.46615	12.1919	0.00424264	0.0448875
	ALDH1L2	-1.07128	4.61161	12.1788	0.00425756	0.0449967
	RASAL3	-2.31889	4.51802	16.4085	0.00427491	0.0451068
	NDUFAF1	-1.01648	4.11251	12.1645	0.00427395	0.0451068
	NPL	-1.55073	3.64825	12.6099	0.00427922	0.045128
	LOC100895618	-2.21936	0.711372	12.1397	0.00430254	0.0453251
	DSC3	-1.42623	3.01427	12.1375	0.00430501	0.0453266
	LOC100392865	-1.1988	3.2065	12.1239	0.00432085	0.04542
	RFX5	-1.13275	6.0679	12.1748	0.00431885	0.04542
	BTK	-1.20958	3.21734	12.1217	0.00432343	0.0454227
	SLFN11	-1.81104	2.19999	12.1279	0.00434797	0.0455561
	CD24	-1.46493	3.32317	12.1439	0.00434554	0.0455561
	TOR4A	-1.44043	3.08267	12.0989	0.0043501	0.0455561
	SSR1	-0.993542	6.09573	12.0877	0.00436319	0.0456267
	LOC103789338	-1.34123	3.47744	12.0585	0.00439772	0.0458827
	FXYD5	-1.42094	3.45094	12.0828	0.00441682	0.0459644
	STC1	-1.63444	2.47096	12.0386	0.00442146	0.0459832
	MANF	-1.01462	4.6056	12.0101	0.00445568	0.0462652
	CALHM2	-1.11847	3.89011	12.0073	0.00445896	0.0462747
	TNFRSF18	-2.36748	3.10831	14.3163	0.00448764	0.0464983
	CCL5	-4.09487	5.98517	23.7826	0.00449145	0.0465132
	AIF1	-1.18403	3.75857	11.9674	0.00450743	0.0466046
	WDR87	-2.15128	1.77536	12.0999	0.00451714	0.0466556
	ALOX5AP	-2.83757	3.6561	16.7196	0.00455223	0.0468942
	RUNX1	-1.3803	5.27401	12.7926	0.00455767	0.0469256
	TFCP2L1	-1.79701	1.21968	11.8961	0.0045956	0.0471186
	LOC100399174	-0.911641	4.78047	11.8743	0.00462291	0.0473479
	FBL	-0.95563	4.93885	11.8586	0.00464276	0.0475015
	LOC100392893	-1.49926	3.01901	11.8807	0.00464807	0.0475308
	P2RY14	-1.30951	4.08776	11.9311	0.00466359	0.0476398
	LOC100409880	-0.874523	5.65622	11.8287	0.00468071	0.0477648
	LOC103793895	-1.65564	2.22228	11.8006	0.00471678	0.0479826
	LOC100397605	-2.42612	3.17216	14.4224	0.00472723	0.0480139
	CD274	-2.09006	1.53476	11.7952	0.00472372	0.0480139
	PSMB2	-1.08299	4.95503	11.7939	0.00472541	0.0480139
	ZNF267	-0.932334	4.46304	11.7744	0.00475075	0.0481564
	EPHB2	-1.71033	4.76637	13.7635	0.00476062	0.0482028
	LOC100896238	-1.21968	2.93777	11.7597	0.00476992	0.0482469
	PRKX	-1.21319	3.1161	11.7394	0.00479641	0.0484164
	IL12RB1	-2.79276	3.2046	15.6144	0.00480974	0.048496
	LOC103794171	-1.41795	2.93078	11.7228	0.00481832	0.0485357
	AGTRAP	-1.04203	3.68022	11.7195	0.00482266	0.0485544
	LOC100413381	-1.45031	2.08605	11.7167	0.00482646	0.0485676
	PXYLP1	-0.878298	5.88761	11.6768	0.00487957	0.0489258
	LOC108588401	-4.72055	5.54064	24.6743	0.00489607	0.0490159
	CD180	-1.54327	3.66379	12.1508	0.00493966	0.0492756
	NCAPG	-1.46902	2.58825	11.6212	0.00495479	0.0493511
	TESPA1	-2.43343	2.26407	13.052	0.00496979	0.0494753
	EVI2A	-1.58181	3.17596	11.8137	0.00497848	0.0495366
	ANK1	-1.06497	3.49174	11.5876	0.00500097	0.0497097
	LOC103792196	-1.22325	3.81431	11.5854	0.00500394	0.0497139
	CD2	-2.01798	3.97563	13.9228	0.00503064	0.0498825
	LYSMD2	-1.9006	1.43385	11.5628	0.00503521	0.0498825
	RASA3	-1.1276	5.85086	11.6429	0.00503886	0.0498825
	LOC100409620	-2.84024	3.56466	16.1067	0.00504393	0.0498831
	LOC108592870	-1.26809	2.89592	11.5545	0.00504688	0.049887
	NCK1	-0.973972	4.40841	11.5434	0.00506232	0.0499432
	LOC100411778	-0.92047	6.5179	11.5433	0.00506242	0.0499432
	DCP2	-0.880188	5.5199	11.5431	0.00506278	0.0499432
	LOC100388343	-1.6387	3.48504	12.2019	0.00506595	0.0499493
	Supp. Table 5b. Genes upregulated in non-IBD
	Gene name	logFC	logCPM	F	PValue	FDR
	TMEM252	6.19491	5.86622	206.288	4.25473e-09	2.77295e-05
	LOC100397175	4.554	4.72365	190.249	6.77641e-09	3.31231e-05
	PLIN4	3.55032	6.26774	149.642	2.73332e-08	7.25607e-05
	AADAC	4.17153	5.48819	121.584	8.95989e-08	0.000145986
	LOC100389947	4.40768	5.11767	123.19	8.31722e-08	0.000145986
	TEF	3.17224	5.67182	108.672	1.68812e-07	0.000220041
	GGT7	3.50294	6.09451	84.2997	7.3299e-07	0.000455888
	RGS6	3.94608	5.7039	84.7889	1.10901e-06	0.000533695
	NELL2	4.1489	4.55659	80.2178	1.32074e-06	0.000561371
	G0S2	2.63674	5.74833	73.4337	1.45603e-06	0.000593091
	LOC103789763	4.13456	2.97544	69.0343	2.02598e-06	0.000733556
	ATP1A2	2.52554	6.54107	68.23	2.15631e-06	0.000766548
	LEP	3.95364	2.91875	67.6481	2.25669e-06	0.000774085
	FREM1	2.67973	3.90597	62.3115	3.48176e-06	0.000972506
	AQP7	4.02432	4.54745	70.1562	3.63137e-06	0.000993288
	TPSG1	3.11692	3.37826	59.9975	4.24371e-06	0.00106446
	LOC108592439	3.70349	3.07978	59.6411	4.37756e-06	0.00108342
	LOC108589026	4.49758	2.21552	59.0476	4.61149e-06	0.00109956
	MYOM1	2.42633	4.76295	58.4037	4.88186e-06	0.00113631
	SLC2A4	2.29619	5.43433	57.9274	5.09371e-06	0.00114474
	ANO1	2.45733	5.36242	57.9747	5.07223e-06	0.00114474
	DCLK1	2.16612	5.3956	56.8594	5.60886e-06	0.00123218
	RGMB	2.0282	5.75538	56.6047	5.7405e-06	0.00124709
	HSPB6	2.00386	7.29501	54.6445	6.88299e-06	0.00141659
	RYR3	2.23232	5.98569	54.6602	6.87285e-06	0.00141659
	EPHA7	2.6108	5.77326	54.0186	7.52574e-06	0.0014863
	PER3	2.47095	6.03452	53.3936	7.7502e-06	0.00151532
	CKM	2.12766	5.32862	53.1406	7.94071e-06	0.00152213
	CIDEA	4.19671	3.14325	54.281	8.53231e-06	0.00154466
	SPEG	2.25987	6.6163	52.1326	8.75567e-06	0.00154637
	SYT1	2.30448	4.17078	52.1054	8.77899e-06	0.00154637
	FRZB	2.2215	4.78068	51.9215	8.9384e-06	0.00154658
	COL4A5	1.96196	5.34085	51.5776	9.2457e-06	0.00158325
	GLIS1	2.67829	3.93793	50.9687	9.82045e-06	0.00164331
	BMP3	2.87688	4.25448	50.9966	9.83365e-06	0.00164331
	CACNA1C	2.06918	6.56707	50.4192	1.0375e-05	0.00168357
	SYN2	2.24108	5.26471	50.3715	1.04248e-05	0.00168357
	SLC34A3	2.51045	8.50265	50.2952	1.05051e-05	0.00168357
	RBM24	2.32833	3.8096	50.1983	1.0608e-05	0.00168625
	BMP8A	2.11047	6.0286	50.073	1.0743e-05	0.00169392
	CHRNA3	3.77403	2.33637	49.6426	1.1222e-05	0.00174136
	RPS2	2.26099	5.71452	49.4572	1.14359e-05	0.00176058
	CBLN2	2.88199	3.13596	49.0391	1.19359e-05	0.00180907
	DBP	2.17118	6.2957	47.9365	1.33811e-05	0.00186877
	NQO1	1.88969	6.26796	47.4111	1.41408e-05	0.00188082
	CDH2	2.38298	3.53442	47.4685	1.40554e-05	0.00188082
	GDPD2	2.27007	5.69941	47.1873	1.44795e-05	0.00190965
	PRPH	2.57676	3.65786	47.0765	1.46506e-05	0.00190965
	RASD2	2.51776	4.74453	46.6482	1.53348e-05	0.00194693
	OSR2	2.88175	3.61954	46.3194	1.58853e-05	0.00200048
	RNF224	2.40257	6.46639	45.7674	1.75447e-05	0.00212452
	LOC108590858	2.5923	4.28677	45.3728	1.76029e-05	0.00212452
	ADRA1A	2.02872	4.39644	45.2781	1.77864e-05	0.00213349
	LDB3	1.98803	5.76976	45.1731	1.79923e-05	0.00214503
	MAPK4	1.89332	4.85543	44.691	1.89745e-05	0.00219044
	PCLO	2.02868	5.50095	44.9265	1.84871e-05	0.00219044
	GABBR2	2.05509	4.61751	44.7157	1.89227e-05	0.00219044
	AQP3	2.09395	6.42141	44.1166	2.02268e-05	0.00225985
	RNF112	2.51023	5.64948	44.9533	2.05569e-05	0.00227079
	KCNB1	2.05946	5.82944	43.6238	2.13784e-05	0.00234826
	PRDM8	2.18088	4.54246	43.3551	2.20383e-05	0.00239384
	TSPAN18	1.9218	5.30194	42.742	2.36346e-05	0.00251143
	HLF	2.34696	4.87583	42.4664	2.43958e-05	0.00252373
	SALL2	1.91323	4.93499	42.234	2.50599e-05	0.00253871
	SLC1A1	2.65443	4.59807	42.9637	2.50236e-05	0.00253871
	TMEM82	2.0777	6.07881	41.8478	2.62103e-05	0.00260133
	ZNF704	1.88612	5.70821	41.6414	2.68503e-05	0.00264964
	DRP2	1.90284	5.5208	40.8771	2.93837e-05	0.00280765
	VAT1L	2.4917	3.40929	40.881	2.93699e-05	0.00280765
	HAND1	1.91717	4.90987	40.6942	3.00303e-05	0.00282285
	ABCB1	1.78194	8.1439	39.9546	3.28199e-05	0.00302928
	RYR2	1.86157	6.45845	39.948	3.28461e-05	0.00302928
	GALR2	2.83253	2.59111	39.6928	3.38789e-05	0.00310316
	CECR2	2.23252	4.60559	39.5158	3.46171e-05	0.00310474
	NR1D2	1.93446	5.5497	39.2036	3.59655e-05	0.00316755
	COL28A1	2.04034	4.7007	39.2261	3.58666e-05	0.00316755
	LOC100402764	6.94709	0.854317	42.6538	3.56721e-05	0.00316755
	SOSTDC1	2.06192	5.52436	38.7047	3.82492e-05	0.00322971
	ST6GALNAC5	2.71566	3.25431	38.4308	3.95748e-05	0.00332089
	CTNNA3	2.54435	4.28192	38.2951	4.1953e-05	0.0034757
	LOC103792464	1.66016	6.28003	37.5734	4.40814e-05	0.0034883
	CASQ2	1.67621	6.85345	37.0683	4.70149e-05	0.0034883
	CAP2	1.75627	5.47108	37.5706	4.40973e-05	0.0034883
	POSTN	1.7586	6.95252	37.4033	4.5045e-05	0.0034883
	STUM	1.79725	4.50924	37.3761	4.52015e-05	0.0034883
	PYGM	1.79933	5.15867	37.146	4.65498e-05	0.0034883
	KIT	1.94963	4.98639	37.8763	4.24245e-05	0.0034883
	MTUS2	2.25406	4.28872	37.7643	4.30284e-05	0.0034883
	LOC100410434	2.26288	3.6986	37.2935	4.568e-05	0.0034883
	OXCT2	2.35848	3.42296	37.5128	4.44219e-05	0.0034883
	SNAP25	2.43735	3.25095	37.1741	4.63823e-05	0.0034883
	STMN2	2.64049	3.82822	38.0595	4.29022e-05	0.0034883
	DGKG	2.69647	3.7833	37.3774	4.68062e-05	0.0034883
	HTR2A	2.7217	2.40119	37.8513	4.25584e-05	0.0034883
	TMEM151A	2.74326	2.68721	37.0541	4.71006e-05	0.0034883
	KCNIP1	3.12464	2.04525	37.5762	4.40659e-05	0.0034883
	LUZP2	2.49913	3.86272	36.687	4.93808e-05	0.00358919
	CACNA1H	1.9339	6.69267	36.5338	5.03701e-05	0.00361034
	RAB3C	2.2144	4.36605	36.5207	5.04553e-05	0.00361034
	GAL	2.50452	3.15173	36.5951	4.99715e-05	0.00361034
	ITGA7	1.90523	5.42404	36.186	5.27024e-05	0.00370661
	PDE4C	2.78456	2.38668	35.8327	5.52009e-05	0.0038546
	DOPEY2	1.71681	7.38393	35.5896	5.70001e-05	0.00395201
	FRAS1	2.12449	6.16435	35.7293	5.81647e-05	0.0040185
	LOC103790125	1.77766	4.34931	35.4102	5.83717e-05	0.0040186
	GSTA3	1.78991	4.31804	35.2712	5.94615e-05	0.00405237
	PCSK2	3.38031	2.24432	35.2683	5.94839e-05	0.00405237
	OLFML2B	1.88938	4.63195	35.0031	6.16296e-05	0.00412937
	COL4A6	2.02514	4.27083	35.0159	6.15243e-05	0.00412937
	TTC36	3.78051	1.58009	35.0063	6.16027e-05	0.00412937
	LOC108587995	2.03189	3.69058	34.9685	6.19161e-05	0.00413168
	LOC103796384	1.86453	9.60028	34.8672	6.27634e-05	0.00417398
	DGKB	2.09592	4.47363	34.7751	6.35463e-05	0.00419749
	TMEM178B	2.36925	3.05102	34.7195	6.4024e-05	0.00421481
	RPRM	7.19903	1.06749	37.6274	6.53118e-05	0.00426607
	RBPMS2	1.65939	4.81545	34.2556	6.81772e-05	0.00437314
	RBFOX3	2.11205	3.32909	34.2608	6.81292e-05	0.00437314
	KCNK10	3.06609	2.81208	34.0238	7.03696e-05	0.00440983
	ARHGEF25	1.66286	5.58751	33.9568	7.10188e-05	0.00443629
	KCNK3	2.3499	3.97622	33.7681	7.28837e-05	0.00452388
	PHOX2B	2.56816	2.70177	33.7391	7.31755e-05	0.00452594
	NLGN4X	2.57133	2.53886	33.6973	7.35981e-05	0.00452594
	LOC100391398	2.9191	2.06173	33.696	7.36113e-05	0.00452594
	PLD5	3.09578	1.71845	33.4745	7.59007e-05	0.00460873
	PDE1C	1.70658	5.43492	33.3786	7.69168e-05	0.00465597
	ITIH5	1.53848	6.42552	33.3056	7.77015e-05	0.00466458
	WNK2	1.5883	7.85065	33.2813	7.79643e-05	0.00466458
	ADIRF	1.75241	4.99863	33.3244	7.74986e-05	0.00466458
	CHRDL1	1.83986	4.66063	33.233	7.84905e-05	0.00466458
	GHR	2.05039	5.20704	33.4413	7.83021e-05	0.00466458
	ARHGEF37	1.58768	4.99637	33.186	7.90066e-05	0.00468102
	SYNM	1.78728	9.38211	33.0999	7.99628e-05	0.00472336
	PENK	2.34886	4.06825	33.2898	8.0293e-05	0.00472858
	COL5A3	1.90255	7.24041	32.9786	8.13316e-05	0.00477536
	PCP4	1.9223	4.18872	32.8535	8.27723e-05	0.00479152
	CEND1	1.90187	4.16401	32.8064	8.33219e-05	0.00480563
	CTH	1.85199	4.07455	32.5067	8.69234e-05	0.00495489
	GRB14	3.05689	2.11684	32.2514	9.01342e-05	0.00510813
	LOC108588023	4.99107	1.07538	32.1547	9.13861e-05	0.00516411
	ARHGEF26	1.68233	5.80888	32.0645	9.2572e-05	0.00521604
	HECW1	3.18762	1.93061	32.0432	9.28559e-05	0.00521701
	METTL7B	2.16515	5.19341	32.7495	9.32576e-05	0.00522456
	KCNQ3	2.68436	2.94137	31.9913	9.35488e-05	0.0052259
	LOC103793682	2.46031	3.34151	31.8311	9.57263e-05	0.00528712
	GRIA1	2.78423	2.65281	31.8555	9.53906e-05	0.00528712
	TACR2	1.67216	5.61621	31.7526	9.68143e-05	0.00531717
	CNTFR	2.20728	3.32945	31.6599	9.81177e-05	0.00537366
	SVIL	1.70642	9.07014	31.546	9.97479e-05	0.00543251
	PTCHD1	2.45429	2.97208	31.4508	0.000101135	0.00547755
	KCNJ13	1.45466	6.08381	31.4113	0.000101717	0.00549386
	LMOD1	1.58348	7.33615	31.3097	0.000103232	0.00550448
	COL9A1	1.78186	4.33976	31.2851	0.000103603	0.00550448
	PCDH18	1.79509	4.9919	31.3018	0.000103351	0.00550448
	ADAMTS12	1.92322	3.64482	31.3664	0.000102384	0.00550448
	LOC100896813	2.99301	1.78992	31.2261	0.000104498	0.00553697
	PCDH9	2.78647	2.29912	31.0793	0.000106766	0.00564186
	SRPK3	2.17246	3.35846	31.0551	0.000107145	0.00564649
	NPTX2	4.92825	3.7004	45.0388	0.000107517	0.00564649
	LOC103791965	2.02606	4.18554	30.9689	0.000108508	0.00564943
	KANK1	1.42835	6.98856	30.8926	0.000109733	0.00569096
	PCDH17	1.97896	3.79682	30.8018	0.00011121	0.00574649
	SUGCT	2.24053	3.52909	30.7908	0.000111391	0.00574649
	UNC5D	2.60313	2.73228	30.7307	0.000112384	0.00575215
	TNS1	1.65681	9.01137	30.6793	0.00011324	0.00576542
	LOC108589387	2.43597	2.98449	30.64	0.0001139	0.00576935
	LOC100389020	1.80708	5.31339	30.618	0.000114272	0.00577326
	PCP4L1	1.78864	5.05235	30.5682	0.000115118	0.005801
	PRKG1	1.66476	6.01753	30.4512	0.000117136	0.00584247
	LOC100399997	1.93228	4.44091	30.2629	0.00012047	0.00594228
	PLIN1	3.37899	5.29931	41.2039	0.000120657	0.00594228
	NPTX1	2.97377	2.34721	30.1587	0.000122362	0.00598104
	LRRC75B	1.66332	4.68036	30.1096	0.000123266	0.00601021
	ZNF503	1.6431	4.85496	30.0476	0.000124419	0.00603632
	ABCG8	1.55784	8.22293	29.9358	0.000126527	0.00612338
	TMEM59L	3.05139	1.70733	29.9183	0.000126862	0.00612445
	LOC108589969	6.43542	0.442842	32.0607	0.000127266	0.00612885
	ADHFE1	3.45514	3.03354	32.8997	0.000129589	0.00619491
	HRH2	2.27001	4.2584	30.1789	0.000131415	0.00625163
	CPED1	1.51132	5.95751	29.5009	0.000135137	0.00636513
	CA10	3.69868	1.22631	29.4868	0.000135428	0.00636513
	SPTB	1.62863	4.69996	29.4175	0.000136866	0.00639682
	FRY	1.67031	6.59188	29.4071	0.000137084	0.00639682
	FER1L5	2.11851	5.39281	30.5054	0.000136487	0.00639682
	TAGLN3	3.84248	1.34607	29.3699	0.000137863	0.00640897
	TRPC4	2.33516	2.95223	29.3047	0.000139244	0.00642516
	LOC103791174	3.78117	3.69157	37.7592	0.000138905	0.00642516
	TUB	1.53402	5.20547	29.2379	0.000140674	0.00644858
	LOC100413669	1.53702	6.60053	29.1664	0.000142227	0.00644858
	TMOD1	2.0636	3.43343	29.173	0.000142081	0.00644858
	PARM1	1.44985	5.28518	29.0722	0.0001443	0.00650084
	PRNP	1.59281	6.52915	28.9948	0.000146029	0.00650917
	IGSF22	2.31414	2.29606	28.8675	0.000148927	0.00660279
	SLITRK5	1.93703	3.62358	28.85	0.000149332	0.00660574
	PGM5	1.68679	7.87905	28.7574	0.000151488	0.00667095
	LOC108590272	2.24815	4.80387	30.2107	0.00015117	0.00667095
	ACACB	1.5999	7.78655	28.7306	0.000152119	0.00668368
	SLC13A2	1.86276	7.17733	28.8902	0.000152466	0.00668391
	PDLIM3	1.60556	6.64814	28.6707	0.000153542	0.00668607
	BNC2	1.57097	5.6361	28.6433	0.000154196	0.00669965
	ATP2B3	3.52085	1.39678	28.6126	0.000154933	0.0067019
	CNN1	1.62647	8.5199	28.4307	0.000159392	0.00676255
	ACTG2	1.80301	10.6776	28.4539	0.000158815	0.00676255
	AMOTL1	1.57374	7.04395	28.3659	0.000161017	0.00681431
	SMAD9	1.56334	5.35034	28.2073	0.000165076	0.00688903
	REEP1	1.57814	4.78482	28.2122	0.000164947	0.00688903
	LOC103790969	1.58795	5.76433	28.2345	0.000164371	0.00688903
	LOC103791695	1.82097	4.101	28.2127	0.000164935	0.00688903
	PCDH10	2.31742	3.5878	28.3064	0.000165443	0.00688903
	SLC26A10	1.66801	6.14251	28.1202	0.000167353	0.00689381
	LOC100403233	1.93375	5.1575	28.3253	0.000167296	0.00689381
	LOC103794263	2.20828	2.71859	28.1154	0.000167479	0.00689381
	EML6	1.71763	6.59391	27.9828	0.000171022	0.00694793
	SNAP91	3.15064	1.61298	27.9732	0.000171282	0.00694793
	MYL9	1.65995	9.5453	27.8498	0.000174663	0.00704549
	LRRTM3	2.32925	2.45133	27.8461	0.000174768	0.00704549
	SLC25A45	1.90527	4.49223	27.7728	0.000176813	0.00709988
	IYD	2.00428	3.97812	27.7375	0.000177809	0.00712213
	MELTF	4.64603	4.03591	42.2459	0.000178126	0.00712213
	SLC5A4	1.52274	6.55756	27.6805	0.00017943	0.00714506
	HAND2	1.67192	4.65759	27.6172	0.000181251	0.0071569
	JPH2	1.75608	6.31801	27.6306	0.000180863	0.0071569
	MEGF10	2.47351	2.38831	27.6138	0.000181349	0.0071569
	TIMP4	2.55721	3.58356	28.4419	0.000183088	0.00718821
	C2CD4D	2.9149	2.3391	27.5634	0.000182815	0.00718821
	GRIN2A	3.39186	2.08322	27.6393	0.000185358	0.00726277
	SLC24A3	1.67713	4.36719	27.4169	0.000187158	0.00730573
	PDZRN4	1.84047	5.32036	27.5644	0.000187576	0.00730573
	PPP1R3F	1.92959	5.00974	27.5481	0.000189051	0.00731946
	CLIP3	1.36213	6.77614	27.2444	0.000192423	0.0074206
	SARDH	2.95045	5.88528	35.744	0.000192234	0.0074206
	TMEM184A	1.65457	6.62182	27.1995	0.00019382	0.00744514
	WSCD2	2.30982	4.40139	28.6324	0.00019358	0.00744514
	MACROD1	1.60579	5.62118	27.0152	0.000199686	0.00758108
	MPP7	1.52368	5.43507	26.8326	0.000205703	0.00760283
	RAPGEFL1	1.55803	4.87244	26.9348	0.000202311	0.00760283
	MAB21L2	1.56445	6.80488	26.8846	0.000203969	0.00760283
	PNMA1	1.56502	6.71144	26.8746	0.0002043	0.00760283
	MOXD1	1.60961	4.95888	26.9135	0.000203011	0.00760283
	MOGAT1	2.04608	3.39534	26.8918	0.00020373	0.00760283
	PLPPR2	2.19719	2.5371	26.8485	0.000205172	0.00760283
	LOC103795901	2.91685	3.08818	28.1931	0.000203075	0.00760283
	LOC108588695	3.218	1.43145	26.838	0.000205523	0.00760283
	TREH	2.37447	8.79956	29.4234	0.000207117	0.00763121
	CALML3	2.46078	3.63741	27.4876	0.000209198	0.00766648
	DMPK	1.55488	6.88787	26.6684	0.000211296	0.00770757
	RIC3	2.31276	2.74759	26.6372	0.000212378	0.00773263
	SMYD1	2.02005	3.89507	26.6169	0.000213085	0.00774394
	NGFR	1.56537	4.54561	26.523	0.000216395	0.00782527
	GPR20	1.81412	3.937	26.4839	0.000217789	0.00785648
	ANK2	1.3504	6.65949	26.4624	0.00021856	0.00786977
	LOC108593562	3.10795	1.88655	26.3975	0.000220911	0.0079107
	MCAM	1.39116	7.35437	26.3446	0.000222845	0.00793636
	SORBS1	1.52608	9.16006	26.2534	0.000226231	0.00799868
	LOC100399432	2.75172	1.85715	26.2416	0.000226675	0.00799992
	NFATC4	1.60836	4.99371	26.168	0.000229455	0.00805439
	PPP2R2C	2.62744	2.05163	26.0925	0.000232351	0.00812687
	PRICKLE2	1.43206	5.72301	26.0709	0.000233188	0.00812707
	ARSD	1.45934	6.00956	26.0473	0.000234106	0.00813009
	ANXA13	1.93572	3.91681	26.0505	0.000233979	0.00813009
	LCT	1.4908	7.95091	26.0029	0.00023584	0.00815273
	IL1RAP	1.65793	4.35051	25.9907	0.00023632	0.00815273
	F11	4.67229	1.98768	29.3717	0.000235314	0.00815273
	ALDH1L1	3.67364	5.6563	39.279	0.000238048	0.00819421
	MAP1B	1.40683	7.99795	25.9168	0.000239253	0.00820093
	TENM4	1.97107	4.07833	25.9163	0.000239274	0.00820093
	KIF1A	1.98402	4.37259	25.8079	0.000249724	0.00834632
	LOC103795648	2.06273	2.80875	25.6912	0.000248468	0.00834632
	EFNA5	2.08703	3.66341	25.7368	0.000246573	0.00834632
	GAP43	2.236	2.39833	25.5826	0.000253053	0.00844317
	TMTC2	1.41119	5.27127	25.5184	0.00025581	0.00850212
	ELAVL4	2.34819	2.61869	25.5111	0.000256125	0.00850212
	NT5C1A	3.88873	0.908724	25.4709	0.000257868	0.00853103
	ADCY5	1.44772	5.92526	25.442	0.000259134	0.00853179
	MN1	1.5562	4.78976	25.4464	0.000258941	0.00853179
	UNC80	2.31116	2.66466	25.4305	0.000259637	0.00853179
	MAPK10	2.66077	2.15832	25.4378	0.000259317	0.00853179
	NEFL	2.47974	2.39252	25.2957	0.000265644	0.00867091
	KCNMB1	1.43586	4.87569	25.2544	0.000267514	0.00867269
	AKR1B10	1.70107	7.92172	25.2358	0.00026836	0.00867269
	PER2	1.76569	6.56979	25.4122	0.00026806	0.00867269
	CCDC80	1.54711	5.26706	25.1617	0.00027177	0.00873361
	SYNPO2	1.59049	9.43355	25.1642	0.000271657	0.00873361
	RGMA	1.61688	4.73269	25.1561	0.000272032	0.00873361
	TTLL7	1.86574	4.60043	25.305	0.00027075	0.00873361
	PTGS2	1.89377	4.46991	25.2412	0.000273689	0.00874373
	LOC103794993	1.48932	6.23253	25.1017	0.000274568	0.00875752
	COL27A1	1.77787	5.85393	25.1711	0.000279719	0.00883696
	LOC100395613	2.13522	2.89421	25.0096	0.000278927	0.00883696
	LGALS12	5.07382	1.87479	29.0019	0.000278629	0.00883696
	FAM13C	1.87704	4.63281	25.0767	0.000282345	0.00888956
	YAP1	1.42735	7.06192	24.7466	0.000291828	0.00913494
	LOC103793212	1.69183	3.95971	24.7305	0.000292636	0.00913996
	C10H15orf52	1.56691	4.68399	24.7049	0.000293936	0.00916593
	HSD17B2	1.34027	5.83242	24.561	0.000301345	0.00932262
	RUNDC3B	1.67202	3.7019	24.4103	0.000309344	0.00945045
	GRIK3	1.78583	3.06008	24.4644	0.000306445	0.00945045
	SLN	2.27986	2.2539	24.4307	0.00030825	0.00945045
	ACTN2	3.2526	2.08544	24.5855	0.00030857	0.00945045
	NKX3-2	2.4046	2.70085	24.387	0.000310601	0.00947407
	CPEB1	2.31553	3.20428	24.4574	0.000311619	0.00947829
	DACT3	1.55323	5.13663	24.3468	0.000312786	0.00949626
	SLC2A7	1.42913	4.92378	24.2904	0.000315881	0.00953103
	LOC100405319	1.63925	8.16227	24.3062	0.000315011	0.00953103
	LOC103787446	1.98016	3.15718	24.3132	0.000314629	0.00953103
	PTPRS	1.49801	6.67852	24.2508	0.000318081	0.00956789
	C16H8orf88	2.60843	2.27319	24.2147	0.000320095	0.00961365
	NDRG4	1.52724	5.09761	24.1726	0.000322466	0.00967002
	STON1	1.56301	6.76868	24.1193	0.000325499	0.00969172
	DUSP26	1.86972	3.47399	24.132	0.000324772	0.00969172
	LOC108588020	1.77866	3.88634	24.0564	0.000329117	0.00974983
	CADM2	2.28936	2.83189	24.0192	0.00033128	0.00979906
	GCKR	3.01148	3.10271	26.3277	0.000334618	0.00988286
	PPP1R1A	2.83869	2.02745	23.8905	0.000338885	0.00997874
	SMTN	1.46504	8.2284	23.8671	0.000340293	0.00998135
	IGFBP4	1.53904	7.65367	23.8636	0.000340505	0.00998135
	FAM83D	1.61166	7.02214	23.8738	0.000339888	0.00998135
	CRYAB	1.50931	4.07511	23.8488	0.000341393	0.00999238
	RBPMS	1.45288	7.21517	23.8124	0.000343602	0.0100279
	DMD	1.51314	8.37431	23.7557	0.000347077	0.0101133
	NPR3	1.58791	6.48843	23.7325	0.000348506	0.0101399
	NKD2	2.09148	3.46822	23.7159	0.000349539	0.0101528
	FSTL5	2.89599	1.82696	23.6614	0.000352944	0.0101931
	FGF1	1.67987	4.57536	23.6323	0.000354777	0.0102172
	LOC108588075	1.74731	3.38221	23.6316	0.000354821	0.0102172
	RET	1.92517	3.62744	23.5605	0.000359346	0.0103323
	PDK2	1.60872	3.9859	23.4651	0.000365528	0.0104605
	SLITRK2	2.65508	1.65024	23.4587	0.000365945	0.0104605
	DMGDH	4.35372	1.24355	23.5517	0.000368119	0.0105072
	ADAMTSL3	1.60554	5.34996	23.4099	0.000369156	0.0105157
	NOX4	2.13189	2.46158	23.4048	0.000369492	0.0105157
	SLIT3	1.45514	4.78894	23.3346	0.000374179	0.0106038
	LOC100405958	1.63467	7.37677	23.3348	0.000376028	0.0106328
	GLRB	3.64679	0.718116	23.2789	0.000377946	0.0106328
	LOC100397143	1.37596	8.4856	23.2277	0.000381446	0.0106667
	LOC100896731	1.48535	4.46195	23.2286	0.000381384	0.0106667
	FAT4	1.5137	8.03985	23.2001	0.000383347	0.0106667
	PVR	1.54309	6.58659	23.2112	0.000382586	0.0106667
	GRIN3A	2.35313	2.3549	23.2157	0.000382273	0.0106667
	NALCN	2.85664	1.51916	23.1976	0.000383526	0.0106667
	LOC103793586	2.30673	2.53987	23.1619	0.000386003	0.0107203
	PPM1L	1.45478	4.84421	23.1532	0.00038661	0.010722
	PLXNA4	1.75767	3.60106	23.1265	0.000388482	0.0107434
	ABCC2	1.30699	7.56897	23.1133	0.000389408	0.0107538
	ACHE	1.50033	4.67071	23.0842	0.000391462	0.0107909
	ZNF385D	2.77853	1.61219	23.0787	0.000391854	0.0107909
	LOC103792852	1.86443	2.9468	23.0608	0.000393128	0.0107956
	MRVI1	1.34558	7.10468	23.0211	0.000395967	0.0108583
	GAS1	1.46697	5.61859	22.9979	0.000397634	0.0108887
	MTSS1L	1.27507	6.58579	22.9813	0.000398837	0.0108941
	INSR	1.26132	7.10463	22.9063	0.000404307	0.0109935
	LOC108588872	2.44824	2.08634	22.8991	0.000404835	0.0109935
	MAP1LC3A	1.4043	4.56138	22.8715	0.000406876	0.0110336
	NMNAT2	1.75526	4.40822	22.8362	0.000409501	0.0110741
	SDSL	1.75272	4.74258	22.9114	0.000412789	0.0111322
	LOC108593703	4.64611	0.79105	22.7462	0.000416284	0.0111956
	GPAM	1.34146	8.51253	22.6878	0.000420757	0.0112159
	EML1	1.3478	5.29534	22.6969	0.00042006	0.0112159
	STC2	1.51604	4.35695	22.6824	0.000421174	0.0112159
	FOXP2	1.69155	4.39506	22.6979	0.000419982	0.0112159
	PSD	1.78872	5.21369	23.1195	0.000421629	0.0112159
	EPHA4	1.68393	3.93834	22.661	0.000422831	0.0112326
	OVOL2	1.60294	4.95967	22.6506	0.000423641	0.0112388
	LOC100406585	1.50018	6.68822	22.6335	0.000424965	0.0112435
	LAMA2	1.35384	4.43649	22.5927	0.000428166	0.0113128
	NRXN2	1.36856	5.24562	22.5666	0.000430222	0.0113518
	GPR17	1.32859	5.54186	22.545	0.000431936	0.0113817
	LOC100406157	1.39537	7.50127	22.4904	0.000436297	0.0114503
	LOC103789397	2.43955	1.643	22.4915	0.000436209	0.0114503
	LOC100402705	2.27638	1.92964	22.4788	0.000437228	0.0114594
	KCNN3	1.42893	4.30418	22.4715	0.00043782	0.0114595
	ADGRB3	1.97333	3.51866	22.4475	0.000439758	0.0114948
	PLXNB3	1.75023	4.45779	22.4298	0.000441202	0.0115172
	GLI3	1.37893	5.41646	22.3536	0.000447456	0.0116339
	ADTRP	1.35709	4.34081	22.2935	0.000452462	0.0117173
	LOC103791888	1.61791	3.44421	22.1585	0.000463952	0.0119842
	KIF26A	1.81501	4.3991	22.2715	0.000463994	0.0119842
	KCNQ4	1.49068	3.72497	22.0998	0.000469048	0.0120669
	OTOG	2.23523	2.96326	22.0617	0.000472396	0.0121211
	KIAA2012	1.9197	2.7401	22.0458	0.000473799	0.0121412
	WFIKKN2	2.95951	2.9825	24.1259	0.000479936	0.0122663
	ZCCHC12	1.87053	2.66905	21.9282	0.000484336	0.0123465
	ABCA8	1.37679	6.13075	21.8889	0.000487922	0.0124055
	GRP	3.10389	1.05692	21.754	0.000500461	0.0126913
	APBB1	1.70285	3.37829	21.708	0.000504818	0.0127526
	LRAT	2.08171	3.98775	22.3471	0.000506792	0.0127526
	HEY2	2.2896	1.92406	21.6538	0.000510007	0.0127842
	SCN9A	1.3929	4.29872	21.587	0.000516498	0.0128749
	NPB	1.96374	2.74474	21.5692	0.000518237	0.0128749
	CPM	2.09798	4.30741	22.9246	0.000515954	0.0128749
	CYS1	1.95244	4.28946	22.0988	0.000520354	0.0128947
	FOLR2	1.68421	3.49498	21.5332	0.000521791	0.012914
	SLC24A2	2.05153	2.36306	21.5059	0.000524501	0.0129647
	AQP1	1.3731	5.10808	21.4824	0.000526845	0.0130061
	SERTAD4	1.88547	2.97793	21.446	0.000530508	0.0130739
	TAC1	2.09908	3.08944	21.4418	0.000530927	0.0130739
	LOC103790447	1.28446	4.47548	21.419	0.000533235	0.0131142
	APBA2	1.33257	4.53287	21.3968	0.000535503	0.0131535
	BRSK1	1.63879	5.20835	21.4317	0.000542994	0.013304
	NPC1L1	1.45595	10.7639	21.2819	0.000547367	0.0133944
	OPCML	2.87983	1.1245	21.2392	0.000551865	0.0134876
	THBS2	1.51391	4.99313	21.2146	0.000554473	0.0135063
	NTM	1.67566	3.31909	21.2114	0.000554808	0.0135063
	LOC108590397	1.76028	3.07219	21.2196	0.000553932	0.0135063
	LOC100401401	2.15193	2.81468	21.2059	0.000555393	0.0135063
	CACNA1E	1.63558	4.614	21.1903	0.000557061	0.01353
	SIK1	1.3579	4.80175	21.1317	0.000563358	0.0136597
	TUBAL3	1.73607	7.32545	21.6986	0.000565167	0.0136597
	CDH19	1.87393	4.01084	21.2117	0.00056647	0.0136597
	LOC108589277	2.18415	3.27665	21.2409	0.000565202	0.0136597
	BMF	1.29793	5.28401	21.0851	0.000568423	0.0136867
	ADAM23	2.08545	3.57471	21.2909	0.000569112	0.0136867
	LRTM1	3.692	0.753067	21.0309	0.000574393	0.0137652
	RTN2	1.27919	4.48327	21.0035	0.000577428	0.0137686
	ANKDD1B	1.38662	5.58546	21.0149	0.000576166	0.0137686
	TGFB1I1	1.4218	6.34499	21.0053	0.000577229	0.0137686
	CSRP1	1.35771	8.98744	20.9939	0.000578508	0.0137771
	MMP28	1.34579	5.29441	20.9747	0.000580648	0.0138112
	LOC103796764	1.33751	5.07206	20.9667	0.000581549	0.0138158
	TTYH2	1.8325	3.25936	20.9396	0.000584605	0.013838
	PDILT	1.84239	4.1242	21.0668	0.000584146	0.013838
	MEIS1	1.26537	5.80826	20.8939	0.000589791	0.013927
	SCN7A	1.58468	6.40699	20.9902	0.000592781	0.0139303
	LOC108590733	1.98123	3.08882	20.878	0.000591607	0.0139303
	SMPX	2.73469	1.42021	20.8712	0.000592386	0.0139303
	KLHL31	3.34554	1.21482	20.8832	0.00059102	0.0139303
	FMO5	1.36503	5.80434	20.8516	0.000594647	0.0139449
	FBXO32	1.94571	7.48987	22.7079	0.000594827	0.0139449
	DLC1	1.45236	7.10173	20.8039	0.000600171	0.0139946
	FMO2	2.14321	2.32183	20.8008	0.000600526	0.0139946
	MYBL2	1.33371	5.05488	20.7747	0.000603582	0.0140491
	COL4A3	1.43427	4.3925	20.7624	0.000605031	0.0140661
	DCST1	1.35429	6.66135	20.7547	0.000605928	0.0140702
	SLC22A17	1.42753	5.21935	20.7481	0.00060671	0.0140716
	CRYBG3	1.27716	5.9243	20.7331	0.00060848	0.0140916
	GARNL3	1.6395	3.71016	20.7285	0.000609027	0.0140916
	CALCB	3.33705	1.79921	21.024	0.000612376	0.014136
	BVES	1.36142	4.57011	20.6383	0.000619829	0.0141956
	AR	1.79737	2.6582	20.6635	0.000616789	0.0141956
	ADH4	1.85451	3.56964	20.6365	0.000620042	0.0141956
	GYG2	1.50994	3.9771	20.6153	0.000622615	0.0142379
	MAGI1	1.17759	7.10393	20.5141	0.000635062	0.0144213
	RBP4	1.32731	4.44516	20.5184	0.000634533	0.0144213
	LOC108587886	1.89051	2.92224	20.5019	0.000636582	0.014439
	PTPRD	1.16544	7.6969	20.4558	0.000642364	0.0145197
	PPP1R14A	1.77077	4.80727	20.913	0.00064169	0.0145197
	RASL11B	1.81014	3.8008	20.445	0.000643727	0.0145337
	KLF9	1.28003	5.90638	20.3981	0.00064969	0.0145841
	NBL1	1.46314	7.6454	20.3554	0.000655172	0.0146453
	GOLT1A	1.55815	5.17476	20.4111	0.000656264	0.0146453
	ZNF560	3.38981	1.8461	20.9052	0.000656909	0.0146453
	CHN1	1.6888	3.51019	20.2709	0.000666178	0.0148013
	PLA2G4F	1.72531	5.57641	20.9845	0.000670166	0.014873
	CPNE6	1.92416	2.37791	20.2272	0.000671956	0.0148946
	LOC108588029	2.72582	3.61063	23.541	0.000674987	0.0149291
	AFF3	1.29461	5.19657	20.153	0.000681899	0.015031
	RIMS1	1.73164	4.77174	20.465	0.000681546	0.015031
	LOC103789474	2.89841	1.17107	20.143	0.00068326	0.0150336
	PNMA2	2.51368	2.28576	20.0943	0.000689884	0.0151557
	ASB5	2.64923	2.68533	20.6568	0.000696807	0.0152564
	CDH20	2.38109	2.01575	20.0218	0.000699907	0.01529
	TRPC3	1.76192	3.33941	19.9328	0.000712439	0.0154602
	AKAP6	1.27667	5.54338	19.8897	0.000718598	0.0154736
	TSHZ2	1.28748	6.02059	19.9081	0.000715963	0.0154736
	LOC100386548	1.33169	4.46147	19.9049	0.000716408	0.0154736
	PLCL1	1.44578	5.08487	19.9001	0.000717098	0.0154736
	SGCA	2.55409	1.777	19.9115	0.000715464	0.0154736
	COPRS	1.83803	2.94884	19.8754	0.000720656	0.0155008
	CAMKV	1.85271	3.73042	19.9072	0.000725207	0.0155645
	KLF15	2.35279	3.09039	20.3364	0.000729829	0.0156123
	REEP6	2.09408	6.77906	23.0142	0.000734053	0.0156684
	IRS2	1.34291	5.41606	19.7723	0.000735693	0.0156862
	LIMS2	1.29525	6.32596	19.7473	0.000739396	0.0157091
	LOC100390425	1.51424	7.87699	19.7399	0.000740501	0.0157091
	LOC108593351	2.01932	2.19736	19.75	0.000738999	0.0157091
	LOC103792971	1.56846	4.74719	19.7297	0.000742014	0.0157182
	PLPP2	1.45036	6.64908	19.7131	0.00074449	0.0157365
	DPYSL5	2.82238	1.11142	19.7004	0.000746398	0.0157598
	FERMT2	1.39829	6.01275	19.6695	0.000751059	0.015773
	PDLIM7	1.29827	6.51771	19.6474	0.000754404	0.0158093
	ERICH3	2.24335	1.8309	19.6512	0.000753832	0.0158093
	SLC52A3	1.53203	5.75207	19.6919	0.000761907	0.0158645
	NR1D1	2.0612	4.31332	21.1561	0.000759591	0.0158645
	ATP1B2	2.08797	2.2777	19.601	0.000761497	0.0158645
	GLDN	3.23872	0.856196	19.6134	0.000759593	0.0158645
	RUNX1T1	1.22923	5.73885	19.5429	0.000770492	0.0160262
	CTNNAL1	1.68298	3.91455	19.465	0.00078274	0.0162292
	TRPM5	1.71133	3.35243	19.4416	0.000786473	0.0162893
	LOC100400153	2.65272	2.1149	19.4542	0.000794217	0.0164089
	COMT	1.28363	7.18306	19.3421	0.000802531	0.0164822
	DPP6	2.74687	1.25301	19.3467	0.000801789	0.0164822
	MAPK8IP2	1.97804	2.32642	19.3216	0.000805883	0.0164991
	DBH	4.74952	0.871745	19.4684	0.000805813	0.0164991
	HSPB7	1.62396	4.18005	19.3103	0.000807754	0.0165201
	OSBPL5	1.33975	4.42872	19.2946	0.000810338	0.0165383
	FAM124A	1.43961	4.24536	19.2673	0.000814861	0.0165578
	CFL2	1.60164	5.7372	19.6165	0.000815528	0.0165578
	SLC7A14	1.77222	2.77009	19.281	0.000812588	0.0165578
	MFAP3L	1.74342	3.35611	19.2556	0.000816805	0.0165666
	AGTR1	1.69668	3.02103	19.2212	0.000822577	0.0166353
	CHAT	1.69012	2.776	19.1878	0.000828204	0.0166595
	ENPP2	1.37685	5.72238	19.1756	0.000830285	0.016662
	EMILIN1	1.38192	6.06239	19.1721	0.000830884	0.016662
	CYSRT1	1.46353	5.03674	19.1531	0.000834109	0.0166924
	LOC103792639	2.17524	2.05441	19.1571	0.000833441	0.0166924
	INPP5A	1.14691	6.47609	19.1335	0.000837476	0.016718
	WWTR1	1.16525	5.29844	19.1307	0.000837954	0.016718
	MYH11	1.60238	12.3833	19.1375	0.000836782	0.016718
	MCF2L2	1.3408	4.66756	19.1006	0.000843149	0.0167736
	SLC10A2	1.39527	5.79709	19.1063	0.000842156	0.0167736
	LOC103787870	2.24018	1.91639	19.0996	0.000843314	0.0167736
	LOC100410935	2.09783	2.07803	19.0771	0.000847227	0.0168335
	VANGL2	1.46975	3.58265	19.0478	0.000852338	0.0168673
	LOC103794805	4.38854	0.641565	19.0506	0.000851844	0.0168673
	BAG2	1.47922	4.57348	18.9809	0.000864151	0.017015
	PRKG2	1.17009	4.91714	18.9375	0.000871926	0.0171336
	SPRY1	1.23421	4.85451	18.8871	0.000881053	0.0172609
	GPT2	1.41131	4.41939	18.8791	0.000882505	0.017272
	JAM3	1.24585	4.64547	18.8576	0.000886453	0.0173319
	PRRT4	4.25461	0.482417	18.7939	0.000898219	0.0174572
	EBF1	1.30373	3.99377	18.7428	0.000907806	0.0175737
	PPM1E	1.96512	2.68741	18.6942	0.000917016	0.0177122
	LOC108590767	1.47782	3.63689	18.6815	0.00091944	0.0177287
	LOC108590707	1.92001	6.53031	20.9723	0.000926815	0.0178533
	LOC108594082	2.28226	2.15487	18.5972	0.000935754	0.0180077
	LOC108590109	2.82628	1.46677	18.5885	0.000937446	0.0180226
	RORB	2.11771	2.91762	18.6141	0.000943527	0.0181217
	CLDN5	1.82255	2.5723	18.5333	0.000948335	0.0181961
	ULK1	1.22462	5.71248	18.5094	0.000953084	0.0182514
	SERPINF1	1.15141	4.87158	18.5012	0.000954721	0.0182527
	CDO1	2.42381	1.61028	18.4951	0.00095595	0.0182527
	THRB	1.17842	5.68764	18.4443	0.00096618	0.0183228
	AIFM3	1.36411	4.27133	18.4663	0.000961729	0.0183228
	MYLK	1.4019	10.7694	18.4718	0.000960617	0.0183228
	LOC100389414	1.73011	2.68005	18.4126	0.000972639	0.0183573
	HES3	2.15212	1.84593	18.4231	0.000970499	0.0183573
	OBSL1	1.34276	5.01974	18.3775	0.000979843	0.0183628
	MSRB3	1.34446	4.21192	18.3829	0.000978719	0.0183628
	DPEP1	1.59884	8.7802	18.4881	0.000977431	0.0183628
	FLRT1	1.7787	4.62275	19.0698	0.000977231	0.0183628
	PNLIPRP2	1.20384	6.64664	18.3549	0.000984504	0.0184025
	LOC103789692	2.32857	1.78733	18.3552	0.00098446	0.0184025
	GRIK4	2.20263	1.83739	18.3455	0.000986454	0.0184038
	PCDH20	1.50886	4.04889	18.3199	0.000991789	0.0184681
	HOXB5	1.55526	3.6764	18.3218	0.000991395	0.0184681
	LOC108591225	1.34997	4.13937	18.314	0.000993028	0.0184735
	PIK3IP1	1.35035	4.21825	18.3006	0.00099585	0.0185084
	CHL1	1.1991	4.75082	18.2895	0.000998187	0.0185342
	DES	1.43475	10.7194	18.2671	0.0010029	0.0185865
	SEC16B	1.36135	8.04698	18.2479	0.00100699	0.018627
	FAM151A	1.38203	6.07613	18.2248	0.00101191	0.0187003
	LOC108588886	2.77962	1.30809	18.214	0.00101423	0.0187078
	LOC103787495	1.24101	4.78202	18.1933	0.00101869	0.0187547
	KCNA6	1.63383	2.87944	18.174	0.00102286	0.0187961
	LOC103789439	1.68516	3.5979	18.1776	0.00102207	0.0187961
	LOC100412233	1.39266	3.77155	18.0629	0.00104726	0.0191185
	NOS1	1.89661	3.32573	18.1023	0.00104888	0.0191304
	LGMN	1.08799	6.8425	17.9976	0.00106193	0.0193142
	LOC108592094	3.39577	0.527198	17.9897	0.00106372	0.0193289
	ABCG5	1.32648	7.29656	17.9645	0.00106946	0.0194151
	NPR1	1.35526	4.8948	17.9207	0.00107951	0.0195794
	NHS	1.23899	4.28589	17.88	0.00108894	0.0196872
	EEPD1	1.38906	5.34913	17.8605	0.00109351	0.0197236
	OSBPL1A	1.09681	7.04426	17.8214	0.00110271	0.0197981
	FILIP1	1.28062	5.87606	17.822	0.00110256	0.0197981
	FLNC	1.40639	8.49353	17.8317	0.00110027	0.0197981
	RNF208	1.54673	5.02457	17.9699	0.0011025	0.0197981
	FAM46B	1.30096	3.87639	17.8086	0.00110574	0.0198311
	ASTN1	1.94855	2.00032	17.8015	0.00110743	0.0198311
	LOC108591218	2.55749	1.10561	17.7276	0.00112515	0.0200612
	EDN1	1.9398	2.68634	17.7019	0.00113141	0.020092
	PTN	1.88329	3.69807	17.9642	0.00113437	0.0201263
	AGAP1	1.35127	7.1574	17.6641	0.00114065	0.0201362
	TAGLN	1.39141	9.16126	17.6705	0.00113907	0.0201362
	ABLIM3	1.47143	4.18361	17.6755	0.00113786	0.0201362
	NCAM2	1.90112	2.66184	17.673	0.00113846	0.0201362
	PCK1	2.60912	8.71583	22.5126	0.00114111	0.0201362
	ACSL6	1.08817	5.78699	17.6239	0.0011506	0.020233
	BICC1	1.32407	3.96219	17.6158	0.00115262	0.020233
	CCDC136	1.33427	4.83882	17.6142	0.00115301	0.020233
	SGIP1	1.28347	4.22952	17.5954	0.00115772	0.0202829
	CDON	1.13886	6.41041	17.5679	0.00116462	0.0203673
	LOC108589003	4.36769	0.568574	17.547	0.0011699	0.0204413
	HOXB3	1.17845	4.48351	17.5042	0.0011808	0.020595
	NR2F2	1.12288	5.58771	17.4596	0.0011923	0.0207402
	DLG2	1.52648	4.00347	17.45	0.00119479	0.0207499
	EFR3B	1.92842	2.28696	17.4356	0.00119853	0.020793
	LOC103788365	1.43747	3.57445	17.4164	0.00120354	0.0208409
	TSPAN2	1.5249	3.68495	17.4195	0.00120272	0.0208409
	FEZ1	1.324	4.05396	17.4052	0.00120649	0.020857
	DCC	1.46971	3.59565	17.3945	0.00120931	0.0208873
	TSPAN12	1.41424	4.00597	17.3879	0.00121104	0.0208987
	CHADL	2.79749	3.98773	21.8176	0.00121947	0.0210256
	ADD2	1.92933	2.70174	17.3077	0.00123242	0.0211929
	LOC100385629	1.1659	6.27045	17.3014	0.00123411	0.0212033
	PIWIL2	1.48407	3.21218	17.2753	0.00124117	0.0212872
	LOC108593153	1.27832	4.63573	17.2617	0.00124488	0.0213321
	LOC103793368	1.44538	5.69314	17.3346	0.00124947	0.0213845
	SLC38A8	2.65733	1.74094	17.2249	0.00125495	0.0214296
	MFAP4	2.26628	6.09284	21.3602	0.0012583	0.0214493
	ARMC4	2.67051	0.962135	17.1728	0.00126938	0.0215628
	LGI3	1.96997	2.1454	17.1657	0.00127134	0.0215775
	TM4SF4	1.87767	2.82918	17.1594	0.00127312	0.021589
	SLC16A1	1.24644	5.6026	17.1411	0.00127822	0.0216132
	TRHDE	2.95882	0.942634	17.1385	0.00127897	0.0216132
	LIX1	3.79712	0.787978	17.1208	0.00128395	0.0216586
	CNTN1	1.20903	4.54971	17.1081	0.00128756	0.0216833
	PCTP	1.57072	2.99117	17.0853	0.00129404	0.0217549
	DKK3	1.15411	6.18857	17.0491	0.0013044	0.0217652
	PRELP	1.24294	5.54296	17.0553	0.00130261	0.0217652
	PTRF	1.30089	7.22168	17.0484	0.00130459	0.0217652
	FHOD3	1.32801	4.2431	17.0722	0.00129778	0.0217652
	KCNE4	1.55114	2.98154	17.0338	0.00130882	0.0217652
	LRP1B	1.98926	2.37809	17.0345	0.00130861	0.0217652
	CLDN1	2.27015	2.58748	17.1417	0.0013031	0.0217652
	PTPRR	2.27303	1.91063	17.0335	0.00130889	0.0217652
	LOC108590882	2.66793	1.34026	17.0441	0.00130583	0.0217652
	TACC2	1.09037	7.56759	17.0049	0.00131719	0.0218596
	PC	1.1124	6.19699	17.0074	0.00131645	0.0218596
	KIAA0408	1.6483	5.02784	17.6699	0.00131837	0.0218596
	ZNF135	1.44984	3.81478	16.9794	0.00132462	0.0219297
	TUBA8	2.43175	1.18044	16.9587	0.0013307	0.0220116
	LOC103791753	1.4425	4.05425	16.9473	0.00133408	0.0220303
	ATP8A2	1.54248	3.28679	16.95	0.00133327	0.0220303
	CHP2	1.30528	6.98454	16.9216	0.00134169	0.0221058
	SYT12	2.03765	4.99907	19.6097	0.00134204	0.0221058
	MXRA8	1.18572	5.7993	16.9103	0.00134506	0.0221368
	MEIS2	1.27328	5.89345	16.8907	0.0013509	0.0221887
	ZNF488	1.34105	4.09636	16.8678	0.00135779	0.0221887
	MMP16	2.80767	0.826971	16.8719	0.00135654	0.0221887
	KLHL26	1.54246	2.90539	16.8534	0.00136214	0.0222308
	EPHX1	1.04348	6.66753	16.8339	0.00136806	0.0222981
	TVP23B	1.23925	5.5919	16.8323	0.00136854	0.0222981
	GNAO1	1.10641	4.8748	16.7988	0.00137877	0.0224197
	SMARCA1	1.11144	5.30952	16.7828	0.0013837	0.0224442
	DOCK9	1.20203	7.46965	16.7805	0.0013844	0.0224442
	SLITRK6	1.4921	4.18761	16.7876	0.00138221	0.0224442
	IMMP2L	1.30166	3.57083	16.7375	0.00139772	0.0226227
	LOC108589279	1.77846	2.42514	16.7243	0.00140185	0.022652
	MGAM	1.30357	9.06642	16.6941	0.00141133	0.0227171
	TMEM63C	2.20621	1.54986	16.6994	0.00140967	0.0227171
	LOC103793230	3.76243	0.760648	16.681	0.00141548	0.0227306
	ADCYAP1	3.2303	0.848911	16.6541	0.00142402	0.0228087
	PFKFB1	2.10087	2.01	16.6394	0.00142873	0.0228596
	ITGA9	1.22422	6.74229	16.6221	0.00143426	0.0228885
	HIF3A	1.61214	3.64022	16.6206	0.00143474	0.0228885
	LOC103794633	1.57929	4.07968	16.6544	0.00143894	0.0229291
	PPFIA3	1.18176	6.65636	16.578	0.00144851	0.0230027
	RASGRF2	1.45207	3.30645	16.5829	0.00144693	0.0230027
	TNNI2	1.61742	7.22376	17.4853	0.00144839	0.0230027
	LOC100392932	2.60673	1.14394	16.5752	0.00144943	0.0230027
	GNG8	2.04728	1.65928	16.5132	0.00146974	0.0232872
	PTPRT	2.44002	1.45453	16.5144	0.00146935	0.0232872
	LOC103796068	1.19766	4.29904	16.5065	0.00147196	0.0232925
	PPP1R12B	1.25361	9.1158	16.5016	0.00147359	0.0232925
	DIXDC1	1.27918	6.00485	16.4882	0.00147805	0.0233431
	SLC35F5	1.05596	6.86849	16.4739	0.0014828	0.0233993
	STXBP1	1.15197	4.71662	16.4684	0.00148465	0.0234022
	LOC100896436	1.33681	4.38563	16.4631	0.00148644	0.0234022
	GPC3	1.58571	3.80507	16.4591	0.00148778	0.0234023
	LOC100894745	1.13565	4.51643	16.4516	0.00149028	0.0234208
	ME1	1.25338	5.02123	16.4449	0.00149255	0.0234208
	NPTXR	1.41954	3.30812	16.4458	0.00149223	0.0234208
	HGD	2.41876	1.66788	16.4245	0.00149941	0.023472
	DTNA	1.33354	5.06387	16.395	0.00150944	0.02361
	MPP2	1.85816	2.34611	16.3776	0.00151538	0.0236527
	PER1	2.03542	6.96394	19.594	0.00151433	0.0236527
	CD109	1.39805	4.98388	16.3736	0.00151899	0.0236836
	LAMB2	1.1368	7.01849	16.3444	0.0015268	0.0237675
	PTPRZ1	1.42893	4.01708	16.3468	0.00152598	0.0237675
	DFNA5	1.14177	7.18553	16.3168	0.00153638	0.0237841
	LOC108592791	1.17571	4.588	16.3246	0.00153366	0.0237841
	EPHA5	1.50033	2.92788	16.3221	0.00153452	0.0237841
	CBLN3	1.98016	6.08956	19.2679	0.00152916	0.0237841
	STXBP6	1.27892	3.9211	16.2826	0.00154833	0.0238934
	NAALADL1	2.40751	10.3356	19.472	0.00154752	0.0238934
	FAXC	1.36584	3.61328	16.2684	0.00155335	0.0239331
	LOC103788847	2.00307	2.13497	16.2607	0.00155607	0.0239373
	FIGN	1.45267	2.90846	16.2328	0.00156595	0.0239949
	LOC100393583	1.47788	3.19036	16.2152	0.00157223	0.0240007
	ZNF214	1.88672	2.19812	16.2169	0.00157163	0.0240007
	ZNF462	1.13705	6.27609	16.1926	0.00158034	0.0240459
	SSC5D	1.40742	4.50234	16.2011	0.0015773	0.0240459
	SYT14	2.0204	3.22445	16.5466	0.00157935	0.0240459
	PKP1	4.2952	0.513616	16.1926	0.00158035	0.0240459
	LOC108590110	3.7877	0.77976	16.1798	0.00158495	0.0240914
	NKX2-3	1.08676	5.83155	16.1709	0.00158816	0.0241008
	AADAT	1.27489	4.65073	16.1597	0.00159224	0.0241046
	SOAT2	1.14889	7.54142	16.1444	0.00159777	0.0241605
	B4GAT1	1.29569	3.4974	16.1117	0.00160976	0.0243231
	LOC103789105	2.61088	1.1754	16.0728	0.00162412	0.0244833
	NAP1L3	1.81916	2.33424	16.0473	0.00163363	0.0245888
	PLCB1	1.30461	5.28458	16.0249	0.00164205	0.0246774
	RGL3	2.35382	1.97539	16.0212	0.00164344	0.0246794
	ARMC9	1.2521	5.08906	16.0154	0.00164562	0.0246932
	LOC103788361	1.75004	2.3099	15.995	0.00165332	0.0247707
	LEXM	1.25947	6.02085	15.9843	0.00165737	0.0248123
	MAGI2	1.67625	3.18762	15.96	0.00166665	0.0249322
	NID2	1.23103	4.0241	15.925	0.0016801	0.0250566
	MFSD7	1.39951	4.72954	15.9269	0.00167938	0.0250566
	PTPRN2	1.68841	3.50529	15.9124	0.00168498	0.0250736
	MYOCD	1.22424	6.01488	15.908	0.00168669	0.0250785
	MYH15	1.32916	4.85562	15.9003	0.00168971	0.0251043
	LOC103795270	1.03949	5.65	15.8946	0.00169191	0.0251142
	LOC103792776	2.68633	1.17848	15.8892	0.00169402	0.0251142
	WFS1	1.02218	6.1135	15.8731	0.0017003	0.0251851
	SH3TC2	2.36472	1.75276	15.8534	0.00170805	0.0252807
	LOC108593386	1.3462	4.84702	15.839	0.00171374	0.0253248
	BMPR1B	2.41941	2.43811	16.1952	0.00171456	0.0253248
	SLC27A2	1.08987	7.04739	15.8094	0.0017255	0.0254586
	IL11RA	1.13055	4.35704	15.785	0.00173525	0.0255479
	HECTD2	1.49503	4.01816	15.7641	0.00174366	0.0256331
	BGN	1.5965	3.40911	15.7412	0.00175292	0.0257499
	SLC6A19	1.28982	10.25	15.7154	0.00176341	0.0258651
	LOC108592281	1.33324	3.65724	15.7061	0.00176722	0.0259016
	LRP3	1.44335	3.68107	15.6699	0.00178214	0.0260824
	SLC5A9	1.2296	7.22498	15.6497	0.00179052	0.0261842
	SCN3A	1.82375	2.29791	15.6407	0.00179426	0.0262192
	ACSF2	1.20907	8.07882	15.636	0.00179621	0.026226
	POPDC2	1.52141	3.91483	15.6332	0.0017974	0.026226
	DCHS2	1.68904	2.86793	15.6154	0.00180484	0.0262953
	2020-09-12	1.83511	3.11775	15.6184	0.00182133	0.026496
	LOC100393377	3.52785	2.17067	18.2004	0.00182009	0.026496
	ENTPD3	1.95402	1.96469	15.5629	0.00182705	0.0265101
	LOC100402656	3.78266	0.871408	15.6236	0.00182788	0.0265101
	SULT1B1	1.33777	6.15973	15.6068	0.00183499	0.0265368
	LOC108590768	2.5017	1.41259	15.5505	0.00183236	0.0265368
	LOC100896973	6.00538	2.0344	21.8511	0.00183959	0.0265836
	FAM188B	1.34196	4.85868	15.5156	0.00184735	0.0266563
	DDIT4L	3.00722	2.80746	18.3718	0.00184605	0.0266563
	MICAL3	1.09465	7.50326	15.5091	0.00185016	0.0266773
	CDKN1C	1.57713	3.86296	15.5193	0.00186375	0.0268138
	CNR1	1.64117	3.01692	15.4824	0.00186176	0.0268138
	LOC103788721	3.58068	1.0458	15.5541	0.00186303	0.0268138
	CHRM2	1.55875	4.85116	15.9105	0.00187839	0.0269847
	NIPAL4	1.38204	3.39751	15.4391	0.00188071	0.0269983
	CRISPLD1	1.61829	4.74568	16.0653	0.00188325	0.0270149
	PLPPR4	2.82993	2.817	17.7493	0.00189246	0.0271271
	LOC103793578	2.07032	1.79671	15.3876	0.00190354	0.0272151
	CALD1	1.20401	9.81734	15.3767	0.00190844	0.0272298
	LOC103795086	2.80504	1.03366	15.3686	0.00191209	0.0272298
	FCN2	4.54709	5.22869	28.4555	0.00191415	0.0272298
	NRXN1	1.36474	3.22784	15.3512	0.00191992	0.0272807
	RAB6B	1.30637	3.61158	15.3407	0.00192467	0.0273086
	PPP1R3C	1.29456	3.96451	15.3309	0.00192908	0.0273512
	LOC100400012	4.0246	2.02723	18.586	0.00193346	0.0273935
	LOC100415560	1.61197	2.72149	15.2688	0.00195755	0.0276036
	CSMD2	1.8911	3.57287	15.7843	0.00195817	0.0276036
	HOXA3	1.0733	5.14184	15.2568	0.00196309	0.027653
	GPAT3	1.23875	7.70785	15.2534	0.00196467	0.0276553
	FHL1	1.21285	7.46293	15.2396	0.00197108	0.0277256
	LOC108594175	1.58227	4.43187	15.4895	0.00200059	0.0280197
	LOC100403206	2.11616	1.36864	15.1703	0.00200364	0.0280424
	LOC100412437	1.11016	6.53096	15.1632	0.00200702	0.0280457
	ZNF185	1.59143	4.04728	15.2729	0.00200818	0.0280457
	CNKSR2	2.00877	1.78444	15.1528	0.00201195	0.0280782
	LRRN3	1.29984	3.57448	15.142	0.0020171	0.0281301
	TMEFF2	2.14651	1.5028	15.1221	0.00202665	0.0282382
	LOC100406601	1.08736	6.78207	15.1128	0.00203112	0.0282651
	LRIG1	1.10507	6.14946	15.0892	0.00204251	0.0284034
	GFRA1	1.14776	5.49238	15.0709	0.00205142	0.028507
	PPP1R3B	1.41441	3.53191	15.064	0.00205478	0.0285132
	ADRA2B	2.4202	2.02498	15.101	0.00206708	0.0286432
	DYRK1B	1.22178	6.36278	14.9995	0.00208662	0.0288119
	LOC103795612	3.47606	5.78301	24.2106	0.00208641	0.0288119
	NRCAM	1.53819	2.66884	14.9704	0.00210113	0.0289714
	LRRTM4	2.38303	1.31777	14.9644	0.00210416	0.0289926
	PYGB	1.0835	6.88902	14.9245	0.00212428	0.0291306
	PHLDB2	1.08786	6.24727	14.9313	0.00212085	0.0291306
	SLC28A1	1.10855	6.23853	14.9341	0.00211942	0.0291306
	LOC103793609	1.44649	3.79755	14.9234	0.00212483	0.0291306
	MYOM2	1.60784	2.95894	14.921	0.00212609	0.0291306
	FHL5	1.84947	1.76791	14.9254	0.00212384	0.0291306
	ATP1A3	1.75641	3.02242	14.8467	0.00216426	0.0295706
	SGCD	1.49182	3.88492	14.8383	0.00216861	0.0296094
	KY	2.42095	1.00157	14.8095	0.00218363	0.0297936
	PXDN	1.11165	6.30083	14.7907	0.00219356	0.0299083
	TENM3	1.03361	4.83992	14.7781	0.00220022	0.0299782
	OGN	2.2993	5.01853	18.5434	0.0022051	0.0300028
	DIRAS2	1.98536	1.61163	14.7532	0.00221339	0.0300948
	LOC100398578	1.31406	3.28728	14.7423	0.00221926	0.0301326
	HOXB4	1.10132	5.02754	14.7367	0.0022222	0.0301375
	SLC23A1	1.0136	6.50162	14.7326	0.0022244	0.0301397
	SLITRK1	3.22327	0.842744	14.7236	0.00222925	0.0301635
	CD36	1.30385	5.87384	14.7767	0.00223127	0.030165
	VIP	1.765	3.08484	14.7142	0.00223428	0.030169
	TM6SF2	1.08039	7.17116	14.7032	0.00224026	0.0302289
	MAOB	0.960991	6.87381	14.6822	0.00225164	0.0303197
	HMP19	2.25094	1.51393	14.6291	0.00228072	0.0306479
	FAM19A5	2.31032	1.67103	14.6006	0.00229651	0.0307966
	PCDH15	2.7021	1.21726	14.5427	0.00232894	0.0311034
	BCAS1	1.13739	8.21597	14.5233	0.00233996	0.0311867
	LIN7B	1.4604	4.00556	14.5246	0.00233919	0.0311867
	HSPG2	1.23226	9.26648	14.5187	0.00234258	0.0312003
	KIAA1217	1.15386	6.82279	14.5028	0.00235165	0.0312785
	ZMYND15	1.02774	4.7273	14.4556	0.00237883	0.0315211
	KDM4B	1.08268	6.83446	14.3994	0.00241168	0.0317958
	CHD5	1.50768	2.78723	14.4006	0.00241093	0.0317958
	C10H14orf180	3.53018	1.33036	15.1162	0.00241058	0.0317958
	ACVR2B	1.17679	3.84983	14.3742	0.00242652	0.0319269
	ARHGEF28	1.3357	4.38786	14.3495	0.00244126	0.0320562
	ADGRL3	1.08969	4.79175	14.3424	0.00244548	0.03209
	PYGO1	1.59738	3.78032	14.3953	0.00245304	0.032146
	NHSL1	1.40504	7.98282	14.534	0.00245848	0.0321742
	ELOVL4	2.61721	0.952245	14.3216	0.00245796	0.0321742
	SCN11A	2.55629	1.91693	14.5145	0.00246995	0.0322505
	ZDHHC19	2.87939	3.10052	17.27	0.00247091	0.0322505
	GNAI1	1.20235	4.50158	14.2959	0.00247349	0.0322627
	STARD9	1.02125	6.83538	14.2823	0.00248175	0.0323273
	CHAD	1.43726	6.98145	14.7714	0.0024865	0.0323675
	SYDE2	1.15598	4.70987	14.2345	0.00251105	0.0325571
	LRP12	1.51543	3.84033	14.269	0.00251449	0.0325585
	LOC100403069	1.26689	4.10554	14.195	0.00253563	0.0327056
	CACNA2D1	1.29333	5.87647	14.2556	0.00253756	0.0327056
	LOC108590153	2.92577	0.618635	14.1984	0.00253348	0.0327056
	LOC103795378	1.77844	1.78614	14.1819	0.00254378	0.0327495
	XPNPEP2	1.28077	9.58946	14.1578	0.00255894	0.0328808
	MEOX2	1.92958	1.80051	14.1568	0.00255956	0.0328808
	DNAH6	1.55177	2.56135	14.1499	0.00256394	0.0329153
	JPH1	1.15206	4.27248	14.1384	0.00257122	0.032944
	TBCEL	1.33227	3.72398	14.1222	0.00258151	0.0330541
	NID1	0.968058	7.79133	14.1192	0.00258344	0.0330573
	CRY2	1.29566	5.90236	14.1758	0.00258806	0.0330946
	SYT8	1.64533	8.60335	15.0596	0.00259729	0.0331648
	LOC108588061	3.8634	0.935656	14.3737	0.00260372	0.0331648
	HSPB8	1.0292	5.20053	14.0772	0.0026104	0.0332237
	HS6ST3	1.39183	3.45694	14.0703	0.00261485	0.0332416
	FMO1	3.55769	1.02944	14.2847	0.002622	0.0332892
	SLC29A1	1.05787	5.0256	14.044	0.00263197	0.033378
	PALLD	1.0905	7.9039	14.0306	0.00264069	0.033378
	CACNA1B	1.75676	2.68229	14.043	0.00263259	0.033378
	LOC108588063	1.85926	2.92833	14.0834	0.00264176	0.033378
	LOC103793410	2.65983	0.983909	14.0217	0.00264653	0.0334053
	CTNNA2	1.73381	2.17589	14.0118	0.00265303	0.0334574
	TRPM4	1.65882	9.17267	14.8604	0.0026655	0.033515
	LOC103789795	1.03934	5.79726	13.9623	0.00268586	0.0337277
	PAM	1.04953	7.4027	13.9486	0.00269501	0.0338089
	LRFN4	1.31506	3.47205	13.9473	0.00269589	0.0338089
	FAM149A	1.06315	6.01025	13.9114	0.00272011	0.0339181
	LOC103792661	3.00274	0.97735	13.893	0.0027326	0.0340522
	RUSC2	1.11496	6.70855	13.8878	0.00273616	0.0340747
	CNTN6	2.36269	1.41464	13.8586	0.00275615	0.0342365
	SLC16A2	1.45797	3.69928	13.8429	0.00276698	0.0343264
	RASGEF1C	2.93543	0.625582	13.8392	0.00276955	0.0343264
	GPBAR1	1.903	1.93699	13.8352	0.00277236	0.0343287
	ZFPM2	1.19042	4.26069	13.802	0.0027954	0.0345922
	LOC103793036	2.20705	1.18382	13.7984	0.00279798	0.0346022
	DAAM2	0.938354	5.67279	13.7921	0.00280234	0.0346124
	CACNB2	0.962036	5.69548	13.7876	0.00280553	0.0346299
	PRUNE2	1.14491	8.15232	13.7659	0.00282081	0.0347746
	CTSF	1.25631	4.17333	13.7388	0.00284004	0.0349057
	TTLL11	1.35929	3.35727	13.7007	0.00286739	0.0351714
	PTPN14	1.25891	5.47079	13.7456	0.00287128	0.0351971
	LOC100396974	2.42936	1.92248	13.7973	0.00287333	0.0352001
	EPS8L3	1.12566	8.98797	13.6751	0.00288587	0.0352186
	TPM2	1.18596	9.42325	13.6744	0.00288641	0.0352186
	OLFM2	1.27312	3.47658	13.6675	0.00289139	0.0352186
	DNAL1	1.32047	5.08596	13.7465	0.002878	0.0352186
	COL21A1	1.685	2.42357	13.6827	0.00288034	0.0352186
	KCNA2	2.16913	1.52074	13.6743	0.0028865	0.0352186
	LOC103793414	4.62485	2.4471	18.9483	0.00289272	0.0352186
	LOC108590900	1.22127	3.91442	13.6571	0.00289896	0.0352325
	IFITM10	2.36197	2.81898	14.7927	0.00290576	0.035284
	ARHGEF17	1.09433	6.48859	13.637	0.00291374	0.0353408
	TMEM253	0.98053	5.93856	13.6251	0.00292246	0.0354161
	LOC100407224	1.05106	5.85457	13.6162	0.00292901	0.03546
	PEBP4	2.44159	0.989313	13.608	0.0029351	0.0355118
	LOC100415308	1.01572	5.62142	13.6014	0.00293998	0.0355489
	LOC108588517	1.70867	2.37792	13.5943	0.00294527	0.0355908
	ACSS3	1.35945	3.951	13.5802	0.00295576	0.0356955
	ABO	0.954943	7.14437	13.5602	0.00297075	0.035805
	CDR1	1.29568	8.19489	13.6078	0.00297215	0.035805
	PDGFD	1.8326	2.65959	13.5618	0.00296952	0.035805
	LOC103794065	2.73799	1.52796	13.6518	0.00297719	0.0358436
	LOC100394452	4.95488	1.86998	17.6066	0.00299211	0.036001
	NEDD4L	0.987941	7.63823	13.5231	0.00299873	0.0360586
	CNNM1	1.20721	3.67657	13.4708	0.00303879	0.0363461
	PRKD1	1.22705	3.49836	13.4652	0.0030431	0.0363461
	TSPO2	1.34206	4.26245	13.4666	0.00304201	0.0363461
	GALNT16	1.37609	3.6726	13.4721	0.00303777	0.0363461
	LOC100415297	0.970683	5.7814	13.4571	0.00304933	0.036354
	LOC103795688	1.27501	4.05476	13.4576	0.003049	0.036354
	LOC103789410	2.91849	0.946755	13.458	0.00304864	0.036354
	L1CAM	1.199	4.67864	13.4522	0.00305314	0.0363772
	KIF12	2.54128	2.38456	14.3701	0.00305606	0.0363799
	CDK5R1	1.41345	2.94209	13.441	0.00306185	0.0364144
	FAM171B	1.39775	3.13812	13.4372	0.00306486	0.0364271
	KCNA1	1.85729	3.10708	13.6497	0.00309086	0.0366925
	ADGRA2	1.16319	6.60509	13.3504	0.00313333	0.0369461
	GPM6A	1.82081	1.95315	13.3497	0.0031339	0.0369461
	DMTN	1.71612	1.82072	13.3455	0.00313719	0.0369508
	IDUA	1.34924	6.63505	13.672	0.00314033	0.0369655
	LOC103794023	1.18183	3.78262	13.3372	0.00314384	0.0369659
	NREP	1.21423	4.14702	13.3369	0.00314414	0.0369659
	LOC108593182	1.64403	2.17686	13.3193	0.00315829	0.0370876
	HS6ST2	2.27628	1.23624	13.2909	0.00318131	0.0372908
	B4GALNT1	1.29651	7.94089	13.3443	0.00318468	0.0373079
	VSTM2A	4.3733	2.57344	18.3943	0.00321027	0.0375402
	OSR1	1.53061	4.32469	13.5869	0.00325226	0.037889
	LOC108590003	2.30355	1.79318	13.2185	0.00325366	0.037889
	NRXN3	1.84428	2.47728	13.194	0.0032613	0.0378948
	LARP6	1.38221	2.87757	13.1899	0.00326468	0.0379044
	ATOH7	3.40377	5.4743	21.2231	0.00328915	0.0381432
	LOC108591005	2.56018	1.40885	13.1429	0.00330437	0.038297
	CLCN5	0.980826	6.11379	13.1273	0.00331771	0.0384288
	CCDC120	1.18287	6.99481	13.1175	0.00332608	0.0384802
	LOC103791201	1.04758	6.688	13.1086	0.00333369	0.0385332
	LOC108590320	1.82037	3.71669	13.9318	0.00333484	0.0385332
	PLXDC2	1.01502	4.40943	13.0983	0.00334257	0.0385645
	PFN2	1.13882	4.54856	13.0936	0.0033466	0.0385645
	CCDC7	2.10059	2.47881	13.2793	0.00335073	0.0385645
	GRIK1	2.13008	1.27943	13.0927	0.00334739	0.0385645
	LOC103794490	1.27553	3.23877	13.0798	0.00335859	0.0386277
	RHOQ	1.00246	5.01033	13.0689	0.00336805	0.0387138
	ARHGAP42	0.903559	6.34908	13.0579	0.00337763	0.0387738
	CES2	1.29111	7.76865	13.15	0.00337922	0.0387738
	OSGIN1	1.29406	6.87055	13.2467	0.00337833	0.0387738
	CDC14A	0.951822	6.612	13.0431	0.00339058	0.0388808
	NRP2	1.01574	7.30147	13.0409	0.00339252	0.0388808
	HOXC6	1.04509	4.36937	13.028	0.0034038	0.0389644
	ABI3BP	1.28	6.69703	13.1876	0.00340649	0.0389723
	ST3GAL6	1.57933	2.86173	13.0096	0.00342007	0.0391048
	CILP	1.06187	4.81277	13.0012	0.00342752	0.0391671
	PDGFC	1.0441	4.29511	12.9774	0.00344873	0.0393864
	CADPS	1.74032	2.78414	12.9602	0.00346415	0.0395164
	ADGRF5	1.08089	5.41803	12.9326	0.00348901	0.0397073
	LOC100896839	2.80066	1.32493	12.9842	0.00348525	0.0397073
	CCL24	2.41093	0.767962	12.9234	0.00349737	0.0397793
	SNX33	0.981101	6.92255	12.9195	0.00350092	0.0397886
	ABCG4	1.48369	2.68011	12.8969	0.00352153	0.0399148
	SEMA3E	1.63694	4.91734	14.1293	0.00351572	0.0399148
	CERS1	2.49158	1.35624	12.8983	0.00352029	0.0399148
	ACSS1	0.994776	8.08141	12.8748	0.00354191	0.0400529
	EXOC6B	0.982799	7.2472	12.8463	0.00356826	0.0402318
	ARHGAP6	1.10493	4.39076	12.847	0.00356759	0.0402318
	LOC103796146	2.12419	1.85952	12.8505	0.00356441	0.0402318
	ADAMTS13	2.77072	2.95973	15.2955	0.00356933	0.0402318
	LOC108590291	2.43182	2.47341	13.7229	0.00359125	0.0403078
	RHOBTB2	1.03412	6.32176	12.8046	0.00360734	0.0404651
	MRO	1.09486	5.07356	12.7995	0.00361207	0.0404811
	TYRP1	3.84891	1.60212	14.8561	0.0036129	0.0404811
	ZBTB47	1.22384	4.15659	12.7931	0.00361813	0.0405164
	GPSM1	1.84281	4.94414	14.8467	0.00363402	0.0406584
	GUCY1A3	1.08199	6.41571	12.765	0.0036448	0.0407218
	MAP1A	0.928078	6.63326	12.7565	0.00365298	0.0407898
	CNTN5	2.76193	1.09594	12.7402	0.00366854	0.0409403
	RADIL	2.00192	2.61596	12.9031	0.00367942	0.0410382
	NLGN1	3.42152	3.53305	17.8357	0.00371019	0.0412381
	BCKDHA	1.01126	4.72295	12.6572	0.00374935	0.0415081
	ITGBL1	2.54704	0.83714	12.659	0.00374758	0.0415081
	GPRC5B	1.25513	4.07904	12.6327	0.00377356	0.0417076
	STRIP2	2.13832	1.44609	12.6225	0.00378378	0.0417741
	SLC20A2	1.00731	4.99476	12.6159	0.00379032	0.0417983
	DCLK2	1.27454	3.93882	12.6114	0.00379484	0.0418246
	LOC108591283	1.73961	2.34946	12.596	0.00381023	0.0419233
	SLC26A3	1.48262	5.66622	13.461	0.0038529	0.0422264
	SLC36A4	1.4747	2.91975	12.5478	0.00385904	0.04227
	LOC100411741	0.931622	7.01699	12.5322	0.00387498	0.0423971
	ROR1	1.65919	2.5794	12.5288	0.0038784	0.0424108
	SLC51A	0.990947	6.50123	12.5141	0.00389359	0.0425293
	FAM181A	2.05615	1.97196	12.5149	0.00389276	0.0425293
	CUX2	1.68442	2.23901	12.5087	0.00389909	0.0425656
	PREX2	0.944794	5.83925	12.5033	0.00390474	0.0426035
	SLC25A4	1.0205	5.41746	12.4944	0.0039139	0.0426373
	CACNA2D3	1.71044	2.17763	12.4939	0.00391438	0.0426373
	GLP1R	1.91571	2.02652	12.4862	0.00392242	0.0426999
	TPM1	1.11127	10.023	12.4778	0.00393114	0.0427484
	RSAD1	1.59549	3.46808	12.5561	0.00394257	0.0428251
	LOC103787521	2.87217	4.15816	17.1616	0.00394077	0.0428251
	RNASE4	0.937143	5.89012	12.4543	0.00395576	0.0429323
	TRIP6	1.02404	5.47288	12.4508	0.00395943	0.0429334
	CBLN1	2.48772	0.9956	12.4434	0.00396716	0.0429728
	LOC100394345	1.63464	2.2201	12.4306	0.00398066	0.0429999
	THSD4	1.20985	6.46824	12.4643	0.00399921	0.0431288
	CSAD	1.80293	4.21823	13.7957	0.00401541	0.0432558
	ANK3	0.882666	6.35805	12.3819	0.00403249	0.043392
	PNPLA2	1.10566	7.56049	12.3736	0.00404142	0.0434415
	LOC108588094	2.29831	1.05374	12.3735	0.00404153	0.0434415
	LOC103789058	1.68205	3.09917	12.4191	0.0040472	0.0434547
	IDO2	1.01242	6.09571	12.3518	0.004065	0.0436027
	SDK1	1.03298	4.25167	12.3493	0.00406768	0.0436027
	LRRC10B	2.50959	0.870392	12.3316	0.00408689	0.0437606
	KNDC1	1.94389	1.56208	12.3209	0.00409863	0.0438383
	FBN2	1.05895	3.92327	12.3136	0.00410662	0.0438736
	MAF	1.13778	8.10499	12.3097	0.0041109	0.0438736
	RAB3B	2.16534	1.36505	12.3067	0.00411424	0.0438852
	FLNA	1.19916	11.1694	12.3025	0.00411881	0.04391
	CRYM	1.12604	5.06019	12.295	0.00412704	0.0439737
	LOC108592492	1.04771	4.14757	12.283	0.00414033	0.0440914
	LGI2	1.9872	1.51991	12.2784	0.00414545	0.0441128
	CADPS2	0.924569	6.17212	12.2742	0.00415012	0.0441236
	FAM129A	1.07258	7.16593	12.2563	0.00417	0.0442867
	LOC103792958	1.22834	3.57576	12.2512	0.00417571	0.0443233
	ARL4A	0.915127	6.1793	12.2404	0.00418778	0.0444107
	ASPA	1.36784	2.66735	12.2398	0.00418849	0.0444107
	EPB41L1	0.87198	6.06376	12.2326	0.00419653	0.0444718
	TNS2	1.06443	6.68102	12.1967	0.00423712	0.0448534
	AGT	1.21777	3.03745	12.1894	0.00424545	0.0448929
	SYP	1.6793	1.88259	12.1761	0.00426068	0.0450053
	MYO3B	1.67568	1.87947	12.1487	0.0042921	0.0452394
	EFNA1	1.02085	6.50714	12.1263	0.00431801	0.04542
	RNF150	0.934564	4.99122	12.1103	0.00433668	0.0455374
	KIAA1161	0.930944	6.52756	12.1067	0.00434096	0.0455561
	SPARC	0.945414	7.87996	12.1021	0.00434624	0.0455561
	FGF12	1.16872	3.77409	12.0871	0.00436385	0.0456267
	LOC100411074	1.77433	3.6213	12.8154	0.00435956	0.0456267
	ZCCHC24	0.932036	6.36091	12.0786	0.00437395	0.0456591
	LOC103793502	1.48435	3.06396	12.0797	0.00437257	0.0456591
	CAMK2A	1.68678	2.43416	12.081	0.00437107	0.0456591
	GABRB2	2.51025	0.840832	12.0547	0.00440223	0.0459053
	GEM	1.0945	4.34877	12.0477	0.0044106	0.0459436
	LOC100406675	1.42669	2.67067	12.0489	0.00440909	0.0459436
	NR3C2	1.05507	7.46113	12.042	0.00441731	0.0459644
	LOC103793997	1.44758	3.12624	12.0347	0.00442611	0.0460071
	LOC100415600	2.86125	7.45763	17.8173	0.00442948	0.0460176
	FLVCR2	1.02293	7.97161	11.9999	0.0044679	0.0463429
	RBP3	1.63512	2.13001	11.9977	0.00447062	0.0463465
	SMLR1	1.05644	5.41019	11.9716	0.00450239	0.0465935
	UNC13C	2.31481	1.11775	11.9703	0.00450398	0.0465935
	GRM8	1.61032	2.26579	11.9629	0.00451299	0.0466374
	LOC103796472	1.2466	3.35923	11.9539	0.00452404	0.0467023
	ZNF599	0.969257	4.83174	11.9435	0.00453678	0.0467917
	LIN7A	1.78176	2.26432	11.9429	0.00453749	0.0467917
	CSMD3	1.92152	1.46949	11.9344	0.00454799	0.0468752
	SPARCL1	1.14056	7.80234	11.9182	0.00456805	0.0470077
	GUCY1B3	1.12402	4.72784	11.9083	0.00458038	0.047085
	PRKAR1B	1.1301	4.02686	11.9098	0.00457853	0.047085
	MPRIP	0.960278	8.67155	11.9062	0.004583	0.0470871
	KCNF1	1.31196	3.04983	11.9006	0.00459003	0.0471186
	TMEM86B	1.31912	5.25558	12.2181	0.00459507	0.0471186
	CHRNB4	1.76441	2.16803	11.896	0.00459571	0.0471186
	LOC103791830	1.76156	1.67183	11.8772	0.00461926	0.0473353
	LOC108594109	1.53198	1.98949	11.8619	0.00463856	0.0474834
	LOC108590715	2.71648	1.28784	11.8997	0.00465061	0.047532
	LOC100410989	2.5586	0.939262	11.8308	0.00467808	0.0477628
	LOC108590450	3.65588	0.676188	11.9449	0.00468618	0.0477956
	GPT	1.16751	6.09324	11.8598	0.00469285	0.0478387
	LOC103794586	1.95151	1.63538	11.8131	0.00470068	0.0478935
	TTC7B	0.928866	4.61423	11.8107	0.00470387	0.047901
	DSTN	1.27104	8.52847	11.8863	0.00471109	0.0479496
	MYRFL	0.963753	7.02907	11.7891	0.00473164	0.0480337
	CCS	0.95987	6.43704	11.775	0.0047499	0.0481564
	LOC103794801	1.75104	2.55483	11.7741	0.00475111	0.0481564
	TNN	3.21463	0.758011	11.7973	0.00475475	0.0481683
	MEIS3	1.39012	2.74572	11.7632	0.00476532	0.0482254
	ACSL1	0.947426	6.13288	11.7578	0.00477237	0.0482469
	PPP1R16A	1.06697	7.41287	11.751	0.00478129	0.048312
	OCA2	1.26273	2.80187	11.7374	0.00479905	0.0484164
	KCNH2	1.32374	4.72238	11.922	0.00479796	0.0484164
	RGS2	1.07417	4.55836	11.7277	0.0048119	0.048496
	LOC100399678	2.12699	1.29971	11.7124	0.00483208	0.0485992
	SCN2B	1.53221	2.17969	11.7035	0.00484396	0.0486936
	ST8SIA3	3.33088	0.433048	11.6956	0.00485446	0.0487741
	DDR2	0.882321	6.4636	11.6901	0.00486183	0.048798
	SNCAIP	1.57687	2.59865	11.6909	0.00486065	0.048798
	GJA1	1.15707	6.14171	11.7184	0.00487568	0.0489119
	SV2B	1.39154	2.58229	11.6695	0.00488938	0.048974
	GRID2	2.64461	0.670785	11.6699	0.00488888	0.048974
	ERBB2	0.981774	8.42038	11.6593	0.00490309	0.0490605
	LOC108591811	2.12708	0.951695	11.6575	0.00490555	0.0490605
	DHRS7	0.961849	4.48892	11.6526	0.00491215	0.0491014
	PDE8B	1.15301	4.87452	11.6463	0.00492059	0.0491607
	TAS1R2	1.91854	1.94848	11.6397	0.00492964	0.0492259
	CDHR5	1.21307	9.56999	11.6361	0.00493447	0.0492489
	LOC100405885	1.1546	3.8035	11.6264	0.00494765	0.0493302
	CLSTN2	1.71147	2.12754	11.623	0.00495233	0.0493511
	SEMA3A	1.45739	5.03926	12.3489	0.00499323	0.049658
	HDAC10	1.15271	8.30856	11.5805	0.00501072	0.0497561
	EHD2	0.964466	6.10457	11.5733	0.00502068	0.0498297
	PAMR1	1.37268	2.58446	11.5599	0.00503927	0.0498825
	LOC100403412	1.94355	1.3674	11.5626	0.00503557	0.0498825
	VWC2	2.4699	1.21137	11.5584	0.00504132	0.0498825
	LOC108591948	1.25239	3.98171	11.5456	0.00505928	0.0499432
	LOC103793949	1.64711	2.2193	11.5376	0.00507051	0.049969

## Sheet: SuppTable6
	Supplemental Table 6. GO sets differentially expressed genes in the jejunum between IBD and non-IBD
	Supp. Table 6a. GO sets upregulated in IBD
	GO ID	Term	Ont	N	Up	Down	P-value
	GO:0002376	immune system process	BP	2197	90	286	7.30423e-58
	GO:0006955	immune response	BP	1473	39	227	7.74702e-57
	GO:0045321	leukocyte activation	BP	949	24	165	7.62018e-47
	GO:0046649	lymphocyte activation	BP	516	11	119	4.13202e-46
	GO:0042110	T cell activation	BP	361	7	97	1.31966e-43
	GO:0002682	regulation of immune system process	BP	1154	40	177	1.41535e-42
	GO:0001775	cell activation	BP	1071	37	169	3.75409e-42
	GO:0002250	adaptive immune response	BP	282	3	81	9.96761e-39
	GO:0002684	positive regulation of immune system process	BP	816	20	136	5.01814e-36
	GO:0050776	regulation of immune response	BP	758	17	130	1.0677e-35
	GO:0006952	defense response	BP	1139	48	161	6.44527e-34
	GO:0002252	immune effector process	BP	890	19	135	2.63538e-31
	GO:0050778	positive regulation of immune response	BP	601	10	104	1.02392e-28
	GO:0002521	leukocyte differentiation	BP	402	9	83	2.23523e-28
	GO:0007159	leukocyte cell-cell adhesion	BP	254	6	64	4.12532e-27
	GO:0002694	regulation of leukocyte activation	BP	380	12	78	1.63414e-26
	GO:0051249	regulation of lymphocyte activation	BP	319	8	71	2.00429e-26
	GO:0001816	cytokine production	BP	590	20	99	3.07307e-26
	GO:0050863	regulation of T cell activation	BP	239	4	61	3.33393e-26
	GO:0030098	lymphocyte differentiation	BP	280	6	66	3.96467e-26
	GO:0050896	response to stimulus	BP	6405	497	466	4.17072e-26
	GO:0030217	T cell differentiation	BP	198	5	55	1.09239e-25
	GO:0002443	leukocyte mediated immunity	BP	591	14	98	1.45282e-25
	GO:0045087	innate immune response	BP	647	17	103	2.05888e-25
	GO:0050865	regulation of cell activation	BP	412	15	79	8.26341e-25
	GO:1903037	regulation of leukocyte cell-cell adhesion	BP	228	5	57	4.7349e-24
	GO:0048583	regulation of response to stimulus	BP	3246	232	285	7.93085e-24
	GO:0030097	hemopoiesis	BP	701	25	105	9.74043e-24
	GO:0002520	immune system development	BP	774	30	110	5.67489e-23
	GO:0048534	hematopoietic or lymphoid organ development	BP	734	29	106	1.10098e-22
	GO:0048584	positive regulation of response to stimulus	BP	1816	107	188	2.78857e-22
	GO:0002703	regulation of leukocyte mediated immunity	BP	140	4	43	3.28558e-22
	GO:0002366	leukocyte activation involved in immune response	BP	552	11	88	9.03563e-22
	GO:0006950	response to stress	BP	3015	159	265	9.25825e-22
	GO:0002263	cell activation involved in immune response	BP	555	11	88	1.31597e-21
	GO:1903039	positive regulation of leukocyte cell-cell adhesion	BP	168	2	46	2.27711e-21
	GO:0001817	regulation of cytokine production	BP	533	17	85	4.73022e-21
	GO:0032609	interferon-gamma production	BP	80	2	32	8.1021e-21
	GO:0007165	signal transduction	BP	4276	338	335	3.16543e-20
	GO:0002253	activation of immune response	BP	486	6	79	4.03353e-20
	GO:0022407	regulation of cell-cell adhesion	BP	314	11	61	1.28411e-19
	GO:0002757	immune response-activating signal transduction	BP	434	5	73	1.64761e-19
	GO:0051716	cellular response to stimulus	BP	5380	422	393	2.31107e-19
	GO:0002449	lymphocyte mediated immunity	BP	171	3	44	2.46999e-19
	GO:0002696	positive regulation of leukocyte activation	BP	237	5	52	2.71654e-19
	GO:0002764	immune response-regulating signaling pathway	BP	459	7	75	2.86789e-19
	GO:0030155	regulation of cell adhesion	BP	562	36	84	5.61551e-19
	GO:0050867	positive regulation of cell activation	BP	246	6	52	1.54302e-18
	GO:0022409	positive regulation of cell-cell adhesion	BP	197	4	46	2.48616e-18
	GO:0046631	alpha-beta T cell activation	BP	114	2	35	2.69535e-18
	GO:0002697	regulation of immune effector process	BP	288	7	56	4.14894e-18
	GO:0051251	positive regulation of lymphocyte activation	BP	208	4	47	4.3426e-18
	GO:0050870	positive regulation of T cell activation	BP	155	2	40	9.84419e-18
	GO:0051707	response to other organism	BP	646	30	89	9.87297e-18
	GO:0043207	response to external biotic stimulus	BP	648	31	89	1.20584e-17
	GO:0009607	response to biotic stimulus	BP	676	33	91	1.85442e-17
	GO:0023052	signaling	BP	4643	396	346	2.69119e-17
	GO:0002274	myeloid leukocyte activation	BP	519	13	77	2.93046e-17
	GO:0071944	cell periphery	CC	3744	430	294	5.23268e-17
	GO:0070661	leukocyte proliferation	BP	213	9	46	6.5459e-17
	GO:0007154	cell communication	BP	4656	397	345	8.4792e-17
	GO:0009605	response to external stimulus	BP	1751	148	169	9.7949e-17
	GO:0002768	immune response-regulating cell surface receptor signaling pathway	BP	320	3	57	1.37924e-16
	GO:0071345	cellular response to cytokine stimulus	BP	852	41	103	2.27594e-16
	GO:0046651	lymphocyte proliferation	BP	194	7	43	2.53858e-16
	GO:0002460	adaptive immune response based on somatic recombination of immune receptors built from immunoglobulin superfamily domains	BP	186	2	42	2.80698e-16
	GO:0002429	immune response-activating cell surface receptor signaling pathway	BP	296	1	54	3.10793e-16
	GO:0005886	plasma membrane	CC	3656	422	286	3.6754e-16
	GO:0032943	mononuclear cell proliferation	BP	196	7	43	3.78066e-16
	GO:0002706	regulation of lymphocyte mediated immunity	BP	96	3	30	4.20581e-16
	GO:0032649	regulation of interferon-gamma production	BP	71	2	26	4.8825e-16
	GO:0007166	cell surface receptor signaling pathway	BP	2269	182	201	5.0856e-16
	GO:0034097	response to cytokine	BP	927	45	108	5.30363e-16
	GO:0031347	regulation of defense response	BP	611	22	82	1.03682e-15
	GO:0070663	regulation of leukocyte proliferation	BP	159	6	38	1.04116e-15
	GO:0050900	leukocyte migration	BP	326	23	56	1.36033e-15
	GO:0098609	cell-cell adhesion	BP	638	72	84	1.39381e-15
	GO:0019221	cytokine-mediated signaling pathway	BP	591	21	80	1.47389e-15
	GO:0001819	positive regulation of cytokine production	BP	347	10	58	1.47439e-15
	GO:0002699	positive regulation of immune effector process	BP	153	5	37	1.66231e-15
	GO:0001906	cell killing	BP	87	2	28	1.73083e-15
	GO:0050851	antigen receptor-mediated signaling pathway	BP	199	1	42	3.59927e-15
	GO:0042098	T cell proliferation	BP	133	4	34	3.96766e-15
	GO:1902105	regulation of leukocyte differentiation	BP	209	3	43	4.40454e-15
	GO:0050670	regulation of lymphocyte proliferation	BP	150	6	36	5.2065e-15
	GO:0032944	regulation of mononuclear cell proliferation	BP	151	6	36	6.50688e-15
	GO:0032729	positive regulation of interferon-gamma production	BP	49	0	21	7.8062e-15
	GO:0002705	positive regulation of leukocyte mediated immunity	BP	87	2	27	1.53707e-14
	GO:0048518	positive regulation of biological process	BP	4721	353	340	1.98555e-14
	GO:0002285	lymphocyte activation involved in immune response	BP	133	1	33	2.58393e-14
	GO:0001909	leukocyte mediated cytotoxicity	BP	64	2	23	3.9153e-14
	GO:0045785	positive regulation of cell adhesion	BP	331	18	54	4.16234e-14
	GO:0006909	phagocytosis	BP	223	7	43	4.90935e-14
	GO:0009897	external side of plasma membrane	CC	220	17	42	1.3923e-13
	GO:0035556	intracellular signal transduction	BP	2352	171	198	1.82805e-13
	GO:0009617	response to bacterium	BP	414	28	60	3.4139e-13
	GO:0006954	inflammatory response	BP	542	33	71	3.47741e-13
	GO:0045088	regulation of innate immune response	BP	360	7	55	3.93493e-13
	GO:0035710	CD4-positive, alpha-beta T cell activation	BP	77	1	24	4.05843e-13
	GO:0042129	regulation of T cell proliferation	BP	107	3	28	5.80893e-13
	GO:0002708	positive regulation of lymphocyte mediated immunity	BP	65	1	22	5.83764e-13
	GO:0046632	alpha-beta T cell differentiation	BP	87	2	25	1.02995e-12
	GO:0044459	plasma membrane part	CC	2045	269	176	1.06125e-12
	GO:0031341	regulation of cell killing	BP	55	2	20	1.41799e-12
	GO:0007155	cell adhesion	BP	1113	137	113	1.53064e-12
	GO:0002444	myeloid leukocyte mediated immunity	BP	441	10	61	1.71547e-12
	GO:0001910	regulation of leukocyte mediated cytotoxicity	BP	44	2	18	1.7631e-12
	GO:0022610	biological adhesion	BP	1116	137	113	1.82767e-12
	GO:0038023	signaling receptor activity	MF	703	90	82	2.60108e-12
	GO:0002683	negative regulation of immune system process	BP	344	19	52	2.7005e-12
	GO:0070665	positive regulation of leukocyte proliferation	BP	98	3	26	2.78425e-12
	GO:0045619	regulation of lymphocyte differentiation	BP	131	3	30	3.67676e-12
	GO:0080134	regulation of response to stress	BP	1228	51	120	3.72806e-12
	GO:0031349	positive regulation of defense response	BP	392	14	56	3.96341e-12
	GO:0043368	positive T cell selection	BP	26	0	14	4.9529e-12
	GO:0098552	side of membrane	CC	383	30	55	5.04762e-12
	GO:0065009	regulation of molecular function	BP	2322	174	191	5.38663e-12
	GO:0042113	B cell activation	BP	187	4	36	6.19048e-12
	GO:0045058	T cell selection	BP	37	1	16	1.09829e-11
	GO:0002695	negative regulation of leukocyte activation	BP	128	8	29	1.12193e-11
	GO:0043299	leukocyte degranulation	BP	426	10	58	1.20518e-11
	GO:1902531	regulation of intracellular signal transduction	BP	1532	103	139	1.3104e-11
	GO:0009986	cell surface	CC	598	68	72	1.44626e-11
	GO:0044093	positive regulation of molecular function	BP	1439	97	132	2.31754e-11
	GO:0002275	myeloid cell activation involved in immune response	BP	433	10	58	2.35647e-11
	GO:0060089	molecular transducer activity	MF	747	92	83	2.43345e-11
	GO:0045580	regulation of T cell differentiation	BP	107	2	26	2.45303e-11
	GO:0042102	positive regulation of T cell proliferation	BP	63	1	20	2.55487e-11
	GO:0031226	intrinsic component of plasma membrane	CC	1165	179	113	2.9102e-11
	GO:0006968	cellular defense response	BP	34	1	15	3.4402e-11
	GO:0043367	CD4-positive, alpha-beta T cell differentiation	BP	64	1	20	3.5378e-11
	GO:0050671	positive regulation of lymphocyte proliferation	BP	93	3	24	3.66696e-11
	GO:0002228	natural killer cell mediated immunity	BP	40	2	16	4.63008e-11
	GO:0032946	positive regulation of mononuclear cell proliferation	BP	94	3	24	4.68711e-11
	GO:0031343	positive regulation of cell killing	BP	35	1	15	5.73394e-11
	GO:1903706	regulation of hemopoiesis	BP	362	8	51	6.34638e-11
	GO:0004888	transmembrane signaling receptor activity	MF	542	70	66	6.69614e-11
	GO:0048522	positive regulation of cellular process	BP	4206	319	297	7.23361e-11
	GO:0030101	natural killer cell activation	BP	47	1	17	7.62606e-11
	GO:0050790	regulation of catalytic activity	BP	1833	122	156	7.95708e-11
	GO:0050866	negative regulation of cell activation	BP	147	10	30	8.06927e-11
	GO:0009966	regulation of signal transduction	BP	2476	180	196	8.60482e-11
	GO:0046634	regulation of alpha-beta T cell activation	BP	74	1	21	8.83555e-11
	GO:0051250	negative regulation of lymphocyte activation	BP	106	5	25	1.1899e-10
	GO:0002456	T cell mediated immunity	BP	62	2	19	1.60799e-10
	GO:0051240	positive regulation of multicellular organismal process	BP	1345	140	123	1.61282e-10
	GO:0045089	positive regulation of innate immune response	BP	304	5	45	1.70768e-10
	GO:0001912	positive regulation of leukocyte mediated cytotoxicity	BP	27	1	13	1.83442e-10
	GO:0002819	regulation of adaptive immune response	BP	117	2	26	2.07752e-10
	GO:0050852	T cell receptor signaling pathway	BP	162	1	31	2.16636e-10
	GO:0001776	leukocyte homeostasis	BP	71	2	20	2.88034e-10
	GO:0050853	B cell receptor signaling pathway	BP	51	0	17	3.37867e-10
	GO:0036230	granulocyte activation	BP	405	8	53	4.23616e-10
	GO:0009967	positive regulation of signal transduction	BP	1310	86	119	5.20872e-10
	GO:0048870	cell motility	BP	1236	109	114	5.26433e-10
	GO:0051674	localization of cell	BP	1236	109	114	5.26433e-10
	GO:0050789	regulation of biological process	BP	8258	598	503	5.73134e-10
	GO:0005887	integral component of plasma membrane	CC	1107	166	105	6.05347e-10
	GO:0098542	defense response to other organism	BP	296	4	43	8.01204e-10
	GO:0042119	neutrophil activation	BP	401	8	52	8.66066e-10
	GO:0042267	natural killer cell mediated cytotoxicity	BP	36	2	14	1.19769e-09
	GO:0002709	regulation of T cell mediated immunity	BP	42	2	15	1.23866e-09
	GO:0065007	biological regulation	BP	8733	631	524	1.37736e-09
	GO:2000514	regulation of CD4-positive, alpha-beta T cell activation	BP	50	0	16	2.22585e-09
	GO:0040011	locomotion	BP	1418	129	124	2.28487e-09
	GO:0006897	endocytosis	BP	590	39	66	2.44059e-09
	GO:0051239	regulation of multicellular organismal process	BP	2424	267	187	2.48789e-09
	GO:0060326	cell chemotaxis	BP	209	15	34	2.60444e-09
	GO:1902107	positive regulation of leukocyte differentiation	BP	113	1	24	2.73361e-09
	GO:0002237	response to molecule of bacterial origin	BP	264	19	39	3.07467e-09
	GO:1903555	regulation of tumor necrosis factor superfamily cytokine production	BP	115	4	24	3.96486e-09
	GO:0070887	cellular response to chemical stimulus	BP	2488	204	190	3.99071e-09
	GO:0036037	CD8-positive, alpha-beta T cell activation	BP	18	0	10	4.02337e-09
	GO:0002286	T cell activation involved in immune response	BP	74	0	19	4.46296e-09
	GO:0050868	negative regulation of T cell activation	BP	82	3	20	4.62169e-09
	GO:0043085	positive regulation of catalytic activity	BP	1163	69	106	4.62793e-09
	GO:0016477	cell migration	BP	1136	106	104	5.23427e-09
	GO:0071310	cellular response to organic substance	BP	2086	163	165	5.37311e-09
	GO:0008283	cell proliferation	BP	1486	117	127	5.80956e-09
	GO:0051336	regulation of hydrolase activity	BP	1007	70	95	5.99866e-09
	GO:0002446	neutrophil mediated immunity	BP	401	8	50	7.02572e-09
	GO:0071706	tumor necrosis factor superfamily cytokine production	BP	119	4	24	8.11961e-09
	GO:0005515	protein binding	MF	9061	582	536	8.54958e-09
	GO:0045055	regulated exocytosis	BP	651	40	69	9.84528e-09
	GO:0002822	regulation of adaptive immune response based on somatic recombination of immune receptors built from immunoglobulin superfamily domains	BP	103	2	22	1.12353e-08
	GO:0050663	cytokine secretion	BP	169	7	29	1.13488e-08
	GO:0072676	lymphocyte migration	BP	78	3	19	1.14959e-08
	GO:0010646	regulation of cell communication	BP	2778	241	205	1.31479e-08
	GO:0007162	negative regulation of cell adhesion	BP	223	16	34	1.4262e-08
	GO:0032663	regulation of interleukin-2 production	BP	50	1	15	1.91453e-08
	GO:0072678	T cell migration	BP	50	0	15	1.91453e-08
	GO:0043374	CD8-positive, alpha-beta T cell differentiation	BP	12	0	8	2.09674e-08
	GO:0043312	neutrophil degranulation	BP	390	8	48	2.15511e-08
	GO:0032623	interleukin-2 production	BP	58	2	16	2.44705e-08
	GO:0002283	neutrophil activation involved in immune response	BP	392	8	48	2.5361e-08
	GO:0046635	positive regulation of alpha-beta T cell activation	BP	51	1	15	2.58354e-08
	GO:0002715	regulation of natural killer cell mediated immunity	BP	26	2	11	2.59595e-08
	GO:0023051	regulation of signaling	BP	2819	246	206	2.68103e-08
	GO:0042742	defense response to bacterium	BP	117	3	23	2.76263e-08
	GO:0002821	positive regulation of adaptive immune response	BP	74	1	18	2.86023e-08
	GO:0045621	positive regulation of lymphocyte differentiation	BP	74	1	18	2.86023e-08
	GO:0030099	myeloid cell differentiation	BP	321	12	42	2.93634e-08
	GO:1903708	positive regulation of hemopoiesis	BP	146	1	26	2.96943e-08
	GO:0050707	regulation of cytokine secretion	BP	146	4	26	2.96943e-08
	GO:0002440	production of molecular mediator of immune response	BP	156	5	27	3.01457e-08
	GO:1903038	negative regulation of leukocyte cell-cell adhesion	BP	92	4	20	3.80375e-08
	GO:0051345	positive regulation of hydrolase activity	BP	633	36	66	3.99697e-08
	GO:0033077	T cell differentiation in thymus	BP	60	2	16	4.15333e-08
	GO:1902533	positive regulation of intracellular signal transduction	BP	815	54	79	4.22405e-08
	GO:0010647	positive regulation of cell communication	BP	1428	110	120	4.43397e-08
	GO:0050794	regulation of cellular process	BP	7763	550	470	4.46691e-08
	GO:0002287	alpha-beta T cell activation involved in immune response	BP	53	0	15	4.59507e-08
	GO:0002293	alpha-beta T cell differentiation involved in immune response	BP	53	0	15	4.59507e-08
	GO:0023056	positive regulation of signaling	BP	1434	110	120	5.61176e-08
	GO:0032680	regulation of tumor necrosis factor production	BP	112	4	22	5.614e-08
	GO:0002824	positive regulation of adaptive immune response based on somatic recombination of immune receptors built from immunoglobulin superfamily domains	BP	69	1	17	5.65998e-08
	GO:0043370	regulation of CD4-positive, alpha-beta T cell differentiation	BP	40	0	13	5.8708e-08
	GO:0030595	leukocyte chemotaxis	BP	153	10	26	7.97104e-08
	GO:0048869	cellular developmental process	BP	3171	313	224	8.70932e-08
	GO:0045582	positive regulation of T cell differentiation	BP	63	1	16	8.78868e-08
	GO:0051704	multi-organism process	BP	1827	85	144	8.83574e-08
	GO:0032640	tumor necrosis factor production	BP	115	4	22	9.21665e-08
	GO:0005576	extracellular region	CC	2796	243	202	9.83306e-08
	GO:0042127	regulation of cell proliferation	BP	1233	99	106	1.01735e-07
	GO:0002292	T cell differentiation involved in immune response	BP	56	0	15	1.03284e-07
	GO:0032496	response to lipopolysaccharide	BP	253	18	35	1.07327e-07
	GO:0010033	response to organic substance	BP	2529	205	186	1.13139e-07
	GO:0005615	extracellular space	CC	2228	185	168	1.14472e-07
	GO:0006887	exocytosis	BP	749	49	73	1.16537e-07
	GO:0042221	response to chemical	BP	3288	285	230	1.20845e-07
	GO:0032940	secretion by cell	BP	1193	100	103	1.29105e-07
	GO:0008284	positive regulation of cell proliferation	BP	667	47	67	1.31082e-07
	GO:0006959	humoral immune response	BP	127	1	23	1.353e-07
	GO:0042269	regulation of natural killer cell mediated cytotoxicity	BP	24	2	10	1.35597e-07
	GO:0022408	negative regulation of cell-cell adhesion	BP	138	5	24	1.60466e-07
	GO:0002573	myeloid leukocyte differentiation	BP	159	6	26	1.76399e-07
	GO:0046903	secretion	BP	1294	110	109	1.8559e-07
	GO:0006928	movement of cell or subcellular component	BP	1611	154	129	2.07212e-07
	GO:0071222	cellular response to lipopolysaccharide	BP	150	4	25	2.08446e-07
	GO:0006935	chemotaxis	BP	487	53	53	2.42278e-07
	GO:0002294	CD4-positive, alpha-beta T cell differentiation involved in immune response	BP	52	0	14	2.57001e-07
	GO:0002260	lymphocyte homeostasis	BP	52	0	14	2.57001e-07
	GO:0042330	taxis	BP	489	53	53	2.76157e-07
	GO:0032655	regulation of interleukin-12 production	BP	45	2	13	2.79856e-07
	GO:0002886	regulation of myeloid leukocyte mediated immunity	BP	45	1	13	2.79856e-07
	GO:0098657	import into cell	BP	681	55	67	2.84642e-07
	GO:0031982	vesicle	CC	2976	206	210	3.10766e-07
	GO:0030154	cell differentiation	BP	3014	301	212	3.39145e-07
	GO:0071346	cellular response to interferon-gamma	BP	124	6	22	3.66863e-07
	GO:2001187	positive regulation of CD8-positive, alpha-beta T cell activation	BP	5	0	5	3.73317e-07
	GO:0032620	interleukin-17 production	BP	21	1	9	4.37851e-07
	GO:0071219	cellular response to molecule of bacterial origin	BP	156	4	25	4.50727e-07
	GO:0038093	Fc receptor signaling pathway	BP	167	2	26	4.75407e-07
	GO:0034341	response to interferon-gamma	BP	136	6	23	4.8719e-07
	GO:0032615	interleukin-12 production	BP	47	3	13	4.89708e-07
	GO:0072540	T-helper 17 cell lineage commitment	BP	8	0	6	4.92751e-07
	GO:0010941	regulation of cell death	BP	1321	83	109	5.23223e-07
	GO:0050854	regulation of antigen receptor-mediated signaling pathway	BP	55	1	14	5.47063e-07
	GO:2001185	regulation of CD8-positive, alpha-beta T cell activation	BP	12	0	7	6.24485e-07
	GO:0002295	T-helper cell lineage commitment	BP	12	0	7	6.24485e-07
	GO:0042981	regulation of apoptotic process	BP	1217	75	102	6.26205e-07
	GO:0004896	cytokine receptor activity	MF	72	6	16	6.37181e-07
	GO:0098772	molecular function regulator	MF	1264	95	105	6.38662e-07
	GO:0043067	regulation of programmed cell death	BP	1233	77	103	6.39172e-07
	GO:0032501	multicellular organismal process	BP	5121	490	327	7.30697e-07
	GO:0002758	innate immune response-activating signal transduction	BP	250	4	33	7.40836e-07
	GO:0002711	positive regulation of T cell mediated immunity	BP	28	1	10	7.50528e-07
	GO:0002367	cytokine production involved in immune response	BP	82	4	17	8.15564e-07
	GO:0002717	positive regulation of natural killer cell mediated immunity	BP	17	1	8	8.15745e-07
	GO:0048513	animal organ development	BP	2568	248	184	8.7321e-07
	GO:0038096	Fc-gamma receptor signaling pathway involved in phagocytosis	BP	74	0	16	9.44676e-07
	GO:0002433	immune response-regulating cell surface receptor signaling pathway involved in phagocytosis	BP	74	0	16	9.44676e-07
	GO:0048872	homeostasis of number of cells	BP	207	7	29	1.01861e-06
	GO:0042093	T-helper cell differentiation	BP	50	0	13	1.06911e-06
	GO:0002218	activation of innate immune response	BP	266	4	34	1.06939e-06
	GO:0038094	Fc-gamma receptor signaling pathway	BP	75	0	16	1.14388e-06
	GO:0050830	defense response to Gram-positive bacterium	BP	43	3	12	1.2173e-06
	GO:0044421	extracellular region part	CC	2377	207	172	1.24039e-06
	GO:0016020	membrane	CC	6576	532	402	1.27721e-06
	GO:0042100	B cell proliferation	BP	67	1	15	1.28856e-06
	GO:0043373	CD4-positive, alpha-beta T cell lineage commitment	BP	13	0	7	1.29235e-06
	GO:0050864	regulation of B cell activation	BP	94	2	18	1.334e-06
	GO:0006915	apoptotic process	BP	1545	93	121	1.71495e-06
	GO:0031295	T cell costimulation	BP	52	0	13	1.73756e-06
	GO:0071216	cellular response to biotic stimulus	BP	179	5	26	1.84819e-06
	GO:0030141	secretory granule	CC	632	32	61	1.89424e-06
	GO:0006468	protein phosphorylation	BP	1565	107	122	1.94898e-06
	GO:0012501	programmed cell death	BP	1599	95	124	2.0606e-06
	GO:0002312	B cell activation involved in immune response	BP	61	1	14	2.11693e-06
	GO:0043376	regulation of CD8-positive, alpha-beta T cell differentiation	BP	6	0	5	2.14359e-06
	GO:0042608	T cell receptor binding	MF	6	0	5	2.14359e-06
	GO:0045123	cellular extravasation	BP	53	4	13	2.19412e-06
	GO:0031294	lymphocyte costimulation	BP	53	0	13	2.19412e-06
	GO:0046637	regulation of alpha-beta T cell differentiation	BP	53	1	13	2.19412e-06
	GO:0070821	tertiary granule membrane	CC	53	3	13	2.19412e-06
	GO:0043029	T cell homeostasis	BP	31	0	10	2.20061e-06
	GO:0002700	regulation of production of molecular mediator of immune response	BP	107	4	19	2.25076e-06
	GO:0001773	myeloid dendritic cell activation	BP	19	0	8	2.31101e-06
	GO:1903557	positive regulation of tumor necrosis factor superfamily cytokine production	BP	70	3	15	2.32487e-06
	GO:0072643	interferon-gamma secretion	BP	14	0	7	2.46882e-06
	GO:0001818	negative regulation of cytokine production	BP	205	5	28	2.59956e-06
	GO:0002431	Fc receptor mediated stimulatory signaling pathway	BP	80	0	16	2.82883e-06
	GO:0002448	mast cell mediated immunity	BP	39	2	11	3.0281e-06
	GO:0005102	signaling receptor binding	MF	1074	98	90	3.17539e-06
	GO:0030667	secretory granule membrane	CC	232	15	30	3.61226e-06
	GO:0001913	T cell mediated cytotoxicity	BP	20	1	8	3.67685e-06
	GO:0045576	mast cell activation	BP	48	3	12	4.35168e-06
	GO:0002363	alpha-beta T cell lineage commitment	BP	15	0	7	4.42166e-06
	GO:0043369	CD4-positive or CD8-positive, alpha-beta T cell lineage commitment	BP	15	0	7	4.42166e-06
	GO:0008219	cell death	BP	1695	103	128	5.36837e-06
	GO:0051094	positive regulation of developmental process	BP	1057	124	88	5.37872e-06
	GO:0030695	GTPase regulator activity	MF	261	14	32	5.41947e-06
	GO:0010818	T cell chemotaxis	BP	21	0	8	5.67008e-06
	GO:0043087	regulation of GTPase activity	BP	404	28	43	6.02041e-06
	GO:0035747	natural killer cell chemotaxis	BP	7	0	5	7.18039e-06
	GO:1902715	positive regulation of interferon-gamma secretion	BP	7	0	5	7.18039e-06
	GO:0043378	positive regulation of CD8-positive, alpha-beta T cell differentiation	BP	4	0	4	7.22548e-06
	GO:0042581	specific granule	CC	126	4	20	7.32636e-06
	GO:0002224	toll-like receptor signaling pathway	BP	126	4	20	7.32636e-06
	GO:0032743	positive regulation of interleukin-2 production	BP	28	0	9	7.40678e-06
	GO:0030234	enzyme regulator activity	MF	792	43	70	7.498e-06
	GO:0045954	positive regulation of natural killer cell mediated cytotoxicity	BP	16	1	7	7.50884e-06
	GO:0045061	thymic T cell selection	BP	16	1	7	7.50884e-06
	GO:0042088	T-helper 1 type immune response	BP	35	0	10	7.53878e-06
	GO:0042592	homeostatic process	BP	1496	131	115	7.9308e-06
	GO:0050715	positive regulation of cytokine secretion	BP	96	2	17	7.93461e-06
	GO:0032760	positive regulation of tumor necrosis factor production	BP	68	3	14	8.26657e-06
	GO:0002718	regulation of cytokine production involved in immune response	BP	68	3	14	8.26657e-06
	GO:2000106	regulation of leukocyte apoptotic process	BP	68	2	14	8.26657e-06
	GO:0019220	regulation of phosphate metabolic process	BP	1401	97	109	8.3911e-06
	GO:0009615	response to virus	BP	242	3	30	8.51202e-06
	GO:0030888	regulation of B cell proliferation	BP	51	1	12	8.59063e-06
	GO:0050793	regulation of developmental process	BP	2011	209	146	8.79443e-06
	GO:0002761	regulation of myeloid leukocyte differentiation	BP	87	1	16	8.84951e-06
	GO:0051174	regulation of phosphorus metabolic process	BP	1403	97	109	8.94571e-06
	GO:0042325	regulation of phosphorylation	BP	1244	82	99	9.14202e-06
	GO:0005096	GTPase activator activity	MF	231	12	29	9.38556e-06
	GO:0046636	negative regulation of alpha-beta T cell activation	BP	29	1	9	1.02482e-05
	GO:0045937	positive regulation of phosphate metabolic process	BP	860	64	74	1.04616e-05
	GO:0010562	positive regulation of phosphorus metabolic process	BP	860	64	74	1.04616e-05
	GO:0060589	nucleoside-triphosphatase regulator activity	MF	295	16	34	1.07796e-05
	GO:0002221	pattern recognition receptor signaling pathway	BP	163	4	23	1.17415e-05
	GO:0042629	mast cell granule	CC	17	1	7	1.2194e-05
	GO:0032660	regulation of interleukin-17 production	BP	17	1	7	1.2194e-05
	GO:0045589	regulation of regulatory T cell differentiation	BP	23	0	8	1.24518e-05
	GO:0070820	tertiary granule	CC	120	5	19	1.28034e-05
	GO:0043303	mast cell degranulation	BP	37	2	10	1.3015e-05
	GO:0019730	antimicrobial humoral response	BP	45	0	11	1.37855e-05
	GO:0030183	B cell differentiation	BP	100	3	17	1.39398e-05
	GO:0033627	cell adhesion mediated by integrin	BP	62	3	13	1.40594e-05
	GO:0030593	neutrophil chemotaxis	BP	62	4	13	1.40594e-05
	GO:0044425	membrane part	CC	4548	435	288	1.51434e-05
	GO:0001932	regulation of protein phosphorylation	BP	1118	76	90	1.5842e-05
	GO:0002279	mast cell activation involved in immune response	BP	38	2	10	1.68489e-05
	GO:0031410	cytoplasmic vesicle	CC	1853	112	135	1.77891e-05
	GO:0045066	regulatory T cell differentiation	BP	24	0	8	1.78319e-05
	GO:0016192	vesicle-mediated transport	BP	1671	99	124	1.81144e-05
	GO:0097708	intracellular vesicle	CC	1855	112	135	1.87741e-05
	GO:0006271	DNA strand elongation involved in DNA replication	BP	18	0	7	1.90619e-05
	GO:0002360	T cell lineage commitment	BP	18	0	7	1.90619e-05
	GO:0070098	chemokine-mediated signaling pathway	BP	55	4	12	1.96111e-05
	GO:0009893	positive regulation of metabolic process	BP	2834	181	192	1.99456e-05
	GO:0002377	immunoglobulin production	BP	83	1	15	2.09035e-05
	GO:0048247	lymphocyte chemotaxis	BP	39	1	10	2.16148e-05
	GO:0032653	regulation of interleukin-10 production	BP	39	0	10	2.16148e-05
	GO:0050727	regulation of inflammatory response	BP	280	15	32	2.31162e-05
	GO:0001934	positive regulation of protein phosphorylation	BP	759	57	66	2.32987e-05
	GO:0006261	DNA-dependent DNA replication	BP	136	0	20	2.34192e-05
	GO:0042108	positive regulation of cytokine biosynthetic process	BP	56	0	12	2.3796e-05
	GO:0042832	defense response to protozoan	BP	13	0	6	2.41142e-05
	GO:0001562	response to protozoan	BP	13	0	6	2.41142e-05
	GO:0042101	T cell receptor complex	CC	13	0	6	2.41142e-05
	GO:0045637	regulation of myeloid cell differentiation	BP	182	4	24	2.42133e-05
	GO:0061756	leukocyte adhesion to vascular endothelial cell	BP	32	2	9	2.49415e-05
	GO:0003823	antigen binding	MF	25	2	8	2.50366e-05
	GO:0031663	lipopolysaccharide-mediated signaling pathway	BP	48	1	11	2.66119e-05
	GO:0051241	negative regulation of multicellular organismal process	BP	930	88	77	2.66884e-05
	GO:0043547	positive regulation of GTPase activity	BP	335	18	36	2.79977e-05
	GO:0043549	regulation of kinase activity	BP	720	46	63	2.98421e-05
	GO:0032635	interleukin-6 production	BP	106	4	17	3.05782e-05
	GO:0007264	small GTPase mediated signal transduction	BP	517	38	49	3.23236e-05
	GO:0019724	B cell mediated immunity	BP	86	0	15	3.23815e-05
	GO:2000401	regulation of lymphocyte migration	BP	49	1	11	3.2725e-05
	GO:0002704	negative regulation of leukocyte mediated immunity	BP	33	0	9	3.27278e-05
	GO:0031224	intrinsic component of membrane	CC	3479	366	227	3.3472e-05
	GO:0032733	positive regulation of interleukin-10 production	BP	26	0	8	3.45284e-05
	GO:0042105	alpha-beta T cell receptor complex	CC	5	0	4	3.46341e-05
	GO:0048015	phosphatidylinositol-mediated signaling	BP	151	15	21	3.4803e-05
	GO:0048585	negative regulation of response to stimulus	BP	1319	96	101	3.64223e-05
	GO:0032675	regulation of interleukin-6 production	BP	97	3	16	3.64986e-05
	GO:2000026	regulation of multicellular organismal development	BP	1597	178	118	3.65965e-05
	GO:0071887	leukocyte apoptotic process	BP	87	3	15	3.7284e-05
	GO:0032700	negative regulation of interleukin-17 production	BP	9	1	5	3.94682e-05
	GO:0001916	positive regulation of T cell mediated cytotoxicity	BP	9	1	5	3.94682e-05
	GO:0045059	positive thymic T cell selection	BP	9	0	5	3.94682e-05
	GO:1902713	regulation of interferon-gamma secretion	BP	9	0	5	3.94682e-05
	GO:0001914	regulation of T cell mediated cytotoxicity	BP	14	1	6	4.03482e-05
	GO:0051050	positive regulation of transport	BP	773	83	66	4.11365e-05
	GO:0050871	positive regulation of B cell activation	BP	59	1	12	4.13462e-05
	GO:0042327	positive regulation of phosphorylation	BP	804	58	68	4.21435e-05
	GO:0032613	interleukin-10 production	BP	42	0	10	4.34309e-05
	GO:0045859	regulation of protein kinase activity	BP	655	41	58	4.46206e-05
	GO:0099503	secretory vesicle	CC	760	49	65	4.47988e-05
	GO:0055074	calcium ion homeostasis	BP	356	48	37	4.48889e-05
	GO:0048017	inositol lipid-mediated signaling	BP	154	15	21	4.68052e-05
	GO:0002685	regulation of leukocyte migration	BP	154	11	21	4.68052e-05
	GO:0019955	cytokine binding	MF	99	11	16	4.72295e-05
	GO:0014066	regulation of phosphatidylinositol 3-kinase signaling	BP	99	8	16	4.72295e-05
	GO:0010942	positive regulation of cell death	BP	584	34	53	5.01571e-05
	GO:0038083	peptidyl-tyrosine autophosphorylation	BP	35	1	9	5.45717e-05
	GO:2000404	regulation of T cell migration	BP	35	0	9	5.45717e-05
	GO:0050777	negative regulation of immune response	BP	111	3	17	5.60189e-05
	GO:0070062	extracellular exosome	CC	1646	110	120	5.63859e-05
	GO:0045121	membrane raft	CC	267	31	30	5.68708e-05
	GO:0055065	metal ion homeostasis	BP	486	59	46	5.82505e-05
	GO:0043230	extracellular organelle	CC	1664	115	121	5.84638e-05
	GO:0050766	positive regulation of phagocytosis	BP	52	2	11	5.88488e-05
	GO:0006874	cellular calcium ion homeostasis	BP	347	46	36	5.89181e-05
	GO:0051338	regulation of transferase activity	BP	813	51	68	5.95198e-05
	GO:0000082	G1/S transition of mitotic cell cycle	BP	217	4	26	6.02467e-05
	GO:0098857	membrane microdomain	CC	268	31	30	6.09606e-05
	GO:0004869	cysteine-type endopeptidase inhibitor activity	MF	28	1	8	6.26257e-05
	GO:0008305	integrin complex	CC	28	4	8	6.26257e-05
	GO:0014065	phosphatidylinositol 3-kinase signaling	BP	123	12	18	6.32796e-05
	GO:0016493	C-C chemokine receptor activity	MF	15	0	6	6.42993e-05
	GO:1990869	cellular response to chemokine	BP	62	4	12	6.91526e-05
	GO:1990868	response to chemokine	BP	62	4	12	6.91526e-05
	GO:0043300	regulation of leukocyte degranulation	BP	36	1	9	6.94433e-05
	GO:0000793	condensed chromosome	CC	170	0	22	6.97004e-05
	GO:0031325	positive regulation of cellular metabolic process	BP	2612	159	176	7.06391e-05
	GO:0072507	divalent inorganic cation homeostasis	BP	378	50	38	7.29922e-05
	GO:0044433	cytoplasmic vesicle part	CC	1213	66	93	7.36882e-05
	GO:0002702	positive regulation of production of molecular mediator of immune response	BP	72	3	13	7.43082e-05
	GO:0048731	system development	BP	3556	373	229	7.45087e-05
	GO:0042035	regulation of cytokine biosynthetic process	BP	82	1	14	7.51887e-05
	GO:0000727	double-strand break repair via break-induced replication	BP	10	0	5	7.55592e-05
	GO:0043235	receptor complex	CC	311	50	33	7.6864e-05
	GO:0032735	positive regulation of interleukin-12 production	BP	29	2	8	8.25791e-05
	GO:0034142	toll-like receptor 4 signaling pathway	BP	29	1	8	8.25791e-05
	GO:0007249	I-kappaB kinase/NF-kappaB signaling	BP	234	9	27	8.40976e-05
	GO:0033260	nuclear DNA replication	BP	54	0	11	8.48293e-05
	GO:0050901	leukocyte tethering or rolling	BP	22	2	7	8.51062e-05
	GO:2000515	negative regulation of CD4-positive, alpha-beta T cell activation	BP	22	0	7	8.51062e-05
	GO:0050855	regulation of B cell receptor signaling pathway	BP	22	0	7	8.51062e-05
	GO:0072538	T-helper 17 type immune response	BP	22	0	7	8.51062e-05
	GO:1903561	extracellular vesicle	CC	1662	115	120	8.59183e-05
	GO:1990266	neutrophil migration	BP	73	4	13	8.6185e-05
	GO:0032101	regulation of response to external stimulus	BP	611	43	54	8.63196e-05
	GO:0019900	kinase binding	MF	641	44	56	8.71887e-05
	GO:0044786	cell cycle DNA replication	BP	64	0	12	9.55866e-05
	GO:0060333	interferon-gamma-mediated signaling pathway	BP	64	1	12	9.55866e-05
	GO:0060205	cytoplasmic vesicle lumen	CC	275	6	30	9.7857e-05
	GO:0042802	identical protein binding	MF	1369	98	102	9.79929e-05
	GO:0045076	regulation of interleukin-2 biosynthetic process	BP	16	0	6	9.83735e-05
	GO:0023024	MHC class I protein complex binding	MF	6	0	4	9.96152e-05
	GO:0050764	regulation of phagocytosis	BP	74	3	13	9.96698e-05
	GO:0043086	negative regulation of catalytic activity	BP	585	49	52	0.000100905
	GO:0008047	enzyme activator activity	MF	426	19	41	0.00010164
	GO:0098589	membrane region	CC	276	31	30	0.000104515
	GO:0031983	vesicle lumen	CC	276	6	30	0.000104515
	GO:0072593	reactive oxygen species metabolic process	BP	212	15	25	0.000107516
	GO:0002369	T cell cytokine production	BP	30	1	8	0.000107528
	GO:0051247	positive regulation of protein metabolic process	BP	1340	82	100	0.000108924
	GO:0016310	phosphorylation	BP	1891	117	133	0.000110594
	GO:0016064	immunoglobulin mediated immune response	BP	85	0	14	0.000112503
	GO:1902106	negative regulation of leukocyte differentiation	BP	75	3	13	0.00011494
	GO:0035579	specific granule membrane	CC	75	4	13	0.00011494
	GO:0043065	positive regulation of apoptotic process	BP	544	33	49	0.000116053
	GO:0022616	DNA strand elongation	BP	23	0	7	0.000116892
	GO:0070664	negative regulation of leukocyte proliferation	BP	56	3	11	0.000120039
	GO:0044427	chromosomal part	CC	740	15	62	0.000121455
	GO:0051301	cell division	BP	487	20	45	0.000122875
	GO:0034612	response to tumor necrosis factor	BP	240	13	27	0.000129187
	GO:0071621	granulocyte chemotaxis	BP	76	4	13	0.000132186
	GO:0006268	DNA unwinding involved in DNA replication	BP	11	0	5	0.000132606
	GO:0071682	endocytic vesicle lumen	CC	11	1	5	0.000132606
	GO:0002418	immune response to tumor cell	BP	11	1	5	0.000132606
	GO:0006310	DNA recombination	BP	215	2	25	0.00013472
	GO:0051056	regulation of small GTPase mediated signal transduction	BP	307	25	32	0.000137364
	GO:0032715	negative regulation of interleukin-6 production	BP	31	0	8	0.000138395
	GO:2000516	positive regulation of CD4-positive, alpha-beta T cell activation	BP	31	0	8	0.000138395
	GO:0098636	protein complex involved in cell adhesion	CC	31	4	8	0.000138395
	GO:0007204	positive regulation of cytosolic calcium ion concentration	BP	241	35	27	0.000138512
	GO:0043068	positive regulation of programmed cell death	BP	548	33	49	0.00013863
	GO:0016513	core-binding factor complex	CC	3	0	3	0.000139654
	GO:1903238	positive regulation of leukocyte tethering or rolling	BP	3	0	3	0.000139654
	GO:1902565	positive regulation of neutrophil activation	BP	3	0	3	0.000139654
	GO:0043315	positive regulation of neutrophil degranulation	BP	3	0	3	0.000139654
	GO:0031401	positive regulation of protein modification process	BP	946	65	75	0.000139682
	GO:0000280	nuclear division	BP	321	9	33	0.000141175
	GO:0019957	C-C chemokine binding	MF	17	0	6	0.000145381
	GO:0034113	heterotypic cell-cell adhesion	BP	48	4	10	0.000145583
	GO:0005070	SH3/SH2 adaptor activity	MF	48	4	10	0.000145583
	GO:0072503	cellular divalent inorganic cation homeostasis	BP	363	46	36	0.000147608
	GO:0005694	chromosome	CC	838	15	68	0.00014807
	GO:0006796	phosphate-containing compound metabolic process	BP	2631	172	175	0.000151638
	GO:0045597	positive regulation of cell differentiation	BP	762	85	63	0.000155737
	GO:0046633	alpha-beta T cell proliferation	BP	24	0	7	0.000157682
	GO:0019956	chemokine binding	MF	24	0	7	0.000157682
	GO:0002888	positive regulation of myeloid leukocyte mediated immunity	BP	24	1	7	0.000157682
	GO:0002724	regulation of T cell cytokine production	BP	24	1	7	0.000157682
	GO:0044843	cell cycle G1/S phase transition	BP	230	5	26	0.000158309
	GO:0051092	positive regulation of NF-kappaB transcription factor activity	BP	132	8	18	0.000160006
	GO:0006793	phosphorus metabolic process	BP	2653	173	176	0.00016589
	GO:0046638	positive regulation of alpha-beta T cell differentiation	BP	40	1	9	0.000167383
	GO:0051924	regulation of calcium ion transport	BP	193	26	23	0.000171219
	GO:0051480	regulation of cytosolic calcium ion concentration	BP	271	41	29	0.000177956
	GO:0031399	regulation of protein modification process	BP	1458	94	106	0.000183435
	GO:0016021	integral component of membrane	CC	3371	343	216	0.000186166
	GO:0000777	condensed chromosome kinetochore	CC	89	0	14	0.000186542
	GO:0045595	regulation of cell differentiation	BP	1409	152	103	0.000186844
	GO:1903556	negative regulation of tumor necrosis factor superfamily cytokine production	BP	41	1	9	0.000204704
	GO:0002763	positive regulation of myeloid leukocyte differentiation	BP	41	0	9	0.000204704
	GO:0004950	chemokine receptor activity	MF	18	1	6	0.00020854
	GO:0001637	G protein-coupled chemoattractant receptor activity	MF	18	1	6	0.00020854
	GO:0048523	negative regulation of cellular process	BP	3703	259	234	0.000208835
	GO:0001891	phagocytic cup	CC	25	1	7	0.000209266
	GO:0009620	response to fungus	BP	25	0	7	0.000209266
	GO:0042089	cytokine biosynthetic process	BP	90	2	14	0.000210566
	GO:0000779	condensed chromosome, centromeric region	CC	101	0	15	0.000214683
	GO:0002687	positive regulation of leukocyte migration	BP	101	5	15	0.000214683
	GO:0023014	signal transduction by protein phosphorylation	BP	740	56	61	0.000214971
	GO:0098802	plasma membrane receptor complex	CC	147	23	19	0.000217034
	GO:1902969	mitotic DNA replication	BP	12	0	5	0.000217624
	GO:0045086	positive regulation of interleukin-2 biosynthetic process	BP	12	0	5	0.000217624
	GO:0055080	cation homeostasis	BP	544	62	48	0.000221351
	GO:0042107	cytokine metabolic process	BP	91	2	14	0.000237207
	GO:1903409	reactive oxygen species biosynthetic process	BP	91	9	14	0.000237207
	GO:0018212	peptidyl-tyrosine modification	BP	303	26	31	0.000242697
	GO:0007186	G protein-coupled receptor signaling pathway	BP	591	69	51	0.000243055
	GO:0097529	myeloid leukocyte migration	BP	137	11	18	0.00025682
	GO:0006875	cellular metal ion homeostasis	BP	431	50	40	0.000264877
	GO:0045639	positive regulation of myeloid cell differentiation	BP	71	0	12	0.000267145
	GO:0000165	MAPK cascade	BP	731	56	60	0.000271396
	GO:0044364	disruption of cells of other organism	BP	26	0	7	0.000273644
	GO:0031640	killing of cells of other organism	BP	26	0	7	0.000273644
	GO:2000406	positive regulation of T cell migration	BP	26	0	7	0.000273644
	GO:0030890	positive regulation of B cell proliferation	BP	34	1	8	0.000277404
	GO:0051090	regulation of DNA-binding transcription factor activity	BP	347	21	34	0.000280734
	GO:1903047	mitotic cell cycle process	BP	748	21	61	0.000286658
	GO:0002407	dendritic cell chemotaxis	BP	19	1	6	0.000291481
	GO:0042094	interleukin-2 biosynthetic process	BP	19	1	6	0.000291481
	GO:0035586	purinergic receptor activity	MF	19	0	6	0.000291481
	GO:0050672	negative regulation of lymphocyte proliferation	BP	52	3	10	0.000291859
	GO:0032945	negative regulation of mononuclear cell proliferation	BP	52	3	10	0.000291859
	GO:0050801	ion homeostasis	BP	611	67	52	0.000296068
	GO:0098771	inorganic ion homeostasis	BP	551	63	48	0.000297375
	GO:0004715	non-membrane spanning protein tyrosine kinase activity	MF	43	0	9	0.000300226
	GO:0070228	regulation of lymphocyte apoptotic process	BP	43	2	9	0.000300226
	GO:0000819	sister chromatid segregation	BP	163	0	20	0.000302897
	GO:0000070	mitotic sister chromatid segregation	BP	139	0	18	0.000307944
	GO:0033673	negative regulation of kinase activity	BP	214	13	24	0.000315007
	GO:0065008	regulation of biological quality	BP	3132	307	201	0.0003235
	GO:0043011	myeloid dendritic cell differentiation	BP	13	0	5	0.000338568
	GO:0046641	positive regulation of alpha-beta T cell proliferation	BP	13	0	5	0.000338568
	GO:1904996	positive regulation of leukocyte adhesion to vascular endothelial cell	BP	13	0	5	0.000338568
	GO:0032633	interleukin-4 production	BP	27	1	7	0.000353022
	GO:0045730	respiratory burst	BP	27	1	7	0.000353022
	GO:0042092	type 2 immune response	BP	27	0	7	0.000353022
	GO:0051348	negative regulation of transferase activity	BP	242	15	26	0.000355627
	GO:0005657	replication fork	CC	63	0	11	0.000356646
	GO:0002381	immunoglobulin production involved in immunoglobulin mediated immune response	BP	44	0	9	0.000360287
	GO:1902532	negative regulation of intracellular signal transduction	BP	438	23	40	0.000368198
	GO:0042326	negative regulation of phosphorylation	BP	381	26	36	0.00037844
	GO:0019901	protein kinase binding	MF	572	34	49	0.000379862
	GO:0043122	regulation of I-kappaB kinase/NF-kappaB signaling	BP	204	9	23	0.000386342
	GO:0099513	polymeric cytoskeletal fiber	CC	498	44	44	0.00039065
	GO:0035591	signaling adaptor activity	MF	74	6	12	0.000397136
	GO:0046639	negative regulation of alpha-beta T cell differentiation	BP	20	1	6	0.00039824
	GO:0032753	positive regulation of interleukin-4 production	BP	20	0	6	0.00039824
	GO:0072539	T-helper 17 cell differentiation	BP	20	0	6	0.00039824
	GO:1903707	negative regulation of hemopoiesis	BP	107	5	15	0.000407817
	GO:0007275	multicellular organism development	BP	3945	389	245	0.000419599
	GO:0042492	gamma-delta T cell differentiation	BP	8	0	4	0.000427397
	GO:0002839	positive regulation of immune response to tumor cell	BP	8	1	4	0.000427397
	GO:0002836	positive regulation of response to tumor cell	BP	8	1	4	0.000427397
	GO:0006590	thyroid hormone generation	BP	8	1	4	0.000427397
	GO:0007059	chromosome segregation	BP	259	2	27	0.00044641
	GO:1901701	cellular response to oxygen-containing compound	BP	903	78	70	0.0004482
	GO:0018108	peptidyl-tyrosine phosphorylation	BP	300	26	30	0.000448202
	GO:0048285	organelle fission	BP	356	10	34	0.000449452
	GO:0050798	activated T cell proliferation	BP	28	1	7	0.000449821
	GO:0071353	cellular response to interleukin-4	BP	28	1	7	0.000449821
	GO:0097028	dendritic cell differentiation	BP	28	0	7	0.000449821
	GO:0042554	superoxide anion generation	BP	28	3	7	0.000449821
	GO:0003697	single-stranded DNA binding	MF	97	1	14	0.000465979
	GO:0051246	regulation of protein metabolic process	BP	2197	125	147	0.000468644
	GO:0050708	regulation of protein secretion	BP	357	30	34	0.000472876
	GO:0052547	regulation of peptidase activity	BP	301	20	30	0.000473936
	GO:0032502	developmental process	BP	4618	444	281	0.00047707
	GO:0012506	vesicle membrane	CC	639	48	53	0.000482012
	GO:0010959	regulation of metal ion transport	BP	302	51	30	0.000500967
	GO:0035743	CD4-positive, alpha-beta T cell cytokine production	BP	14	0	5	0.000504246
	GO:0050665	hydrogen peroxide biosynthetic process	BP	14	1	5	0.000504246
	GO:0038187	pattern recognition receptor activity	MF	14	1	5	0.000504246
	GO:0008329	signaling pattern recognition receptor activity	MF	14	1	5	0.000504246
	GO:0032879	regulation of localization	BP	2184	239	146	0.000512398
	GO:0050829	defense response to Gram-negative bacterium	BP	37	2	8	0.000513884
	GO:0050731	positive regulation of peptidyl-tyrosine phosphorylation	BP	145	15	18	0.000517901
	GO:0002688	regulation of leukocyte chemotaxis	BP	87	6	13	0.000524069
	GO:0005488	binding	MF	10954	706	600	0.000524942
	GO:0036336	dendritic cell migration	BP	21	1	6	0.000533242
	GO:0046640	regulation of alpha-beta T cell proliferation	BP	21	0	6	0.000533242
	GO:0046696	lipopolysaccharide receptor complex	CC	4	0	3	0.000536939
	GO:0031580	membrane raft distribution	BP	4	0	3	0.000536939
	GO:0032393	MHC class I receptor activity	MF	4	0	3	0.000536939
	GO:2000403	positive regulation of lymphocyte migration	BP	29	0	7	0.00056667
	GO:0070670	response to interleukin-4	BP	29	1	7	0.00056667
	GO:0097190	apoptotic signaling pathway	BP	507	18	44	0.000570582
	GO:0071356	cellular response to tumor necrosis factor	BP	223	11	24	0.000576725
	GO:0098813	nuclear chromosome segregation	BP	210	2	23	0.000583322
	GO:1901700	response to oxygen-containing compound	BP	1287	123	93	0.00058376
	GO:0051091	positive regulation of DNA-binding transcription factor activity	BP	211	14	23	0.000623506
	GO:0043270	positive regulation of ion transport	BP	211	33	23	0.000623506
	GO:0140014	mitotic nuclear division	BP	238	7	25	0.00064098
	GO:0052548	regulation of endopeptidase activity	BP	279	19	28	0.000648613
	GO:0006469	negative regulation of protein kinase activity	BP	199	10	22	0.000670925
	GO:0001933	negative regulation of protein phosphorylation	BP	350	20	33	0.00067932
	GO:0032703	negative regulation of interleukin-2 production	BP	22	1	6	0.000701293
	GO:0006297	nucleotide-excision repair, DNA gap filling	BP	22	0	6	0.000701293
	GO:0002825	regulation of T-helper 1 type immune response	BP	22	0	6	0.000701293
	GO:0044092	negative regulation of molecular function	BP	838	69	65	0.00070718
	GO:0048519	negative regulation of biological process	BP	4162	287	255	0.000709684
	GO:0030659	cytoplasmic vesicle membrane	CC	619	47	51	0.000714345
	GO:0060249	anatomical structure homeostasis	BP	337	15	32	0.000722534
	GO:0001848	complement binding	MF	15	1	5	0.000724219
	GO:0001779	natural killer cell differentiation	BP	15	0	5	0.000724219
	GO:0016502	nucleotide receptor activity	MF	15	0	5	0.000724219
	GO:0001614	purinergic nucleotide receptor activity	MF	15	0	5	0.000724219
	GO:0002347	response to tumor cell	BP	15	1	5	0.000724219
	GO:0002507	tolerance induction	BP	15	0	5	0.000724219
	GO:0006801	superoxide metabolic process	BP	58	7	10	0.000726931
	GO:0097530	granulocyte migration	BP	90	4	13	0.00072969
	GO:0070486	leukocyte aggregation	BP	9	0	4	0.00073774
	GO:0002323	natural killer cell activation involved in immune response	BP	9	0	4	0.00073774
	GO:0043383	negative T cell selection	BP	9	1	4	0.00073774
	GO:0010912	positive regulation of isomerase activity	BP	9	0	4	0.00073774
	GO:0002837	regulation of immune response to tumor cell	BP	9	1	4	0.00073774
	GO:0010911	regulation of isomerase activity	BP	9	0	4	0.00073774
	GO:0002834	regulation of response to tumor cell	BP	9	1	4	0.00073774
	GO:0045807	positive regulation of endocytosis	BP	125	8	16	0.000742823
	GO:0048856	anatomical structure development	BP	4314	418	263	0.000756162
	GO:0005884	actin filament	CC	102	17	14	0.000780152
	GO:0030316	osteoclast differentiation	BP	69	2	11	0.00079622
	GO:0032270	positive regulation of cellular protein metabolic process	BP	1250	75	90	0.000808119
	GO:0006260	DNA replication	BP	242	1	25	0.000817653
	GO:0010604	positive regulation of macromolecule metabolic process	BP	2615	163	169	0.000851203
	GO:0030003	cellular cation homeostasis	BP	487	51	42	0.000857082
	GO:0032720	negative regulation of tumor necrosis factor production	BP	40	1	8	0.000892003
	GO:0014068	positive regulation of phosphatidylinositol 3-kinase signaling	BP	70	7	11	0.000901267
	GO:0061135	endopeptidase regulator activity	MF	92	9	13	0.000901466
	GO:0008009	chemokine activity	MF	23	1	6	0.000907552
	GO:0002707	negative regulation of lymphocyte mediated immunity	BP	23	0	6	0.000907552
	GO:2000108	positive regulation of leukocyte apoptotic process	BP	23	0	6	0.000907552
	GO:0032673	regulation of interleukin-4 production	BP	23	0	6	0.000907552
	GO:0042534	regulation of tumor necrosis factor biosynthetic process	BP	23	0	6	0.000907552
	GO:0042533	tumor necrosis factor biosynthetic process	BP	23	0	6	0.000907552
	GO:0019899	enzyme binding	MF	1918	109	129	0.000922619
	GO:0045936	negative regulation of phosphate metabolic process	BP	474	32	41	0.000929068
	GO:0050920	regulation of chemotaxis	BP	165	13	19	0.000934263
	GO:0033209	tumor necrosis factor-mediated signaling pathway	BP	140	1	17	0.000942484
	GO:0016444	somatic cell DNA recombination	BP	50	0	9	0.000963995
	GO:0002562	somatic diversification of immune receptors via germline recombination within a single locus	BP	50	0	9	0.000963995
	GO:0010563	negative regulation of phosphorus metabolic process	BP	475	32	41	0.000967841
	GO:0033631	cell-cell adhesion mediated by integrin	BP	16	0	5	0.00100869
	GO:0023023	MHC protein complex binding	MF	16	0	5	0.00100869
	GO:0002827	positive regulation of T-helper 1 type immune response	BP	16	0	5	0.00100869
	GO:0035590	purinergic nucleotide receptor signaling pathway	BP	16	0	5	0.00100869
	GO:0070374	positive regulation of ERK1 and ERK2 cascade	BP	141	11	17	0.00102129
	GO:0002791	regulation of peptide secretion	BP	373	32	34	0.0010258
	GO:0000724	double-strand break repair via homologous recombination	BP	105	1	14	0.00104323
	GO:0071349	cellular response to interleukin-12	BP	41	1	8	0.00105862
	GO:0090342	regulation of cell aging	BP	41	0	8	0.00105862
	GO:0002820	negative regulation of adaptive immune response	BP	32	0	7	0.00106692
	GO:0051173	positive regulation of nitrogen compound metabolic process	BP	2505	154	162	0.00109667
	GO:0051928	positive regulation of calcium ion transport	BP	94	11	13	0.00110591
	GO:0006873	cellular ion homeostasis	BP	494	53	42	0.00113423
	GO:0009306	protein secretion	BP	449	45	39	0.0011362
	GO:0000725	recombinational repair	BP	106	1	14	0.001146
	GO:0098761	cellular response to interleukin-7	BP	24	1	6	0.00115751
	GO:0003688	DNA replication origin binding	MF	24	0	6	0.00115751
	GO:0002828	regulation of type 2 immune response	BP	24	0	6	0.00115751
	GO:0098760	response to interleukin-7	BP	24	1	6	0.00115751
	GO:0030246	carbohydrate binding	MF	181	15	20	0.00116412
	GO:0140097	catalytic activity, acting on DNA	MF	181	2	20	0.00116412
	GO:0000228	nuclear chromosome	CC	466	11	40	0.00123433
	GO:0034774	secretory granule lumen	CC	263	6	26	0.0012419
	GO:0005126	cytokine receptor binding	MF	169	11	19	0.00124613
	GO:0042130	negative regulation of T cell proliferation	BP	42	2	8	0.00124919
	GO:0006911	phagocytosis, engulfment	BP	42	3	8	0.00124919
	GO:0033628	regulation of cell adhesion mediated by integrin	BP	42	2	8	0.00124919
	GO:0070671	response to interleukin-12	BP	42	1	8	0.00124919
	GO:0051179	localization	BP	5115	395	304	0.00126443
	GO:0001851	complement component C3b binding	MF	5	0	3	0.0012904
	GO:0051665	membrane raft localization	BP	5	0	3	0.0012904
	GO:2000348	regulation of CD40 signaling pathway	BP	5	0	3	0.0012904
	GO:2000501	regulation of natural killer cell chemotaxis	BP	5	0	3	0.0012904
	GO:0070432	regulation of nucleotide-binding oligomerization domain containing 2 signaling pathway	BP	5	0	3	0.0012904
	GO:2000407	regulation of T cell extravasation	BP	5	0	3	0.0012904
	GO:0042379	chemokine receptor binding	MF	33	1	7	0.00129437
	GO:0045005	DNA-dependent DNA replication maintenance of fidelity	BP	33	0	7	0.00129437
	GO:0001772	immunological synapse	CC	33	0	7	0.00129437
	GO:0034122	negative regulation of toll-like receptor signaling pathway	BP	33	2	7	0.00129437
	GO:0050714	positive regulation of protein secretion	BP	196	10	21	0.00131528
	GO:0070371	ERK1 and ERK2 cascade	BP	223	21	23	0.00132864
	GO:0033554	cellular response to stress	BP	1730	74	117	0.00136353
	GO:0043138	3'-5' DNA helicase activity	MF	17	0	5	0.00136841
	GO:0001530	lipopolysaccharide binding	MF	17	0	5	0.00136841
	GO:0043371	negative regulation of CD4-positive, alpha-beta T cell differentiation	BP	17	0	5	0.00136841
	GO:0036151	phosphatidylcholine acyl-chain remodeling	BP	17	2	5	0.00136841
	GO:0002726	positive regulation of T cell cytokine production	BP	17	0	5	0.00136841
	GO:1904994	regulation of leukocyte adhesion to vascular endothelial cell	BP	17	0	5	0.00136841
	GO:0060548	negative regulation of cell death	BP	764	44	59	0.00137846
	GO:0071396	cellular response to lipid	BP	484	36	41	0.00138617
	GO:0032418	lysosome localization	BP	63	2	10	0.00140991
	GO:0043069	negative regulation of programmed cell death	BP	702	40	55	0.00144381
	GO:0050858	negative regulation of antigen receptor-mediated signaling pathway	BP	25	1	6	0.00145695
	GO:0043372	positive regulation of CD4-positive, alpha-beta T cell differentiation	BP	25	0	6	0.00145695
	GO:0035587	purinergic receptor signaling pathway	BP	25	1	6	0.00145695
	GO:0046006	regulation of activated T cell proliferation	BP	25	1	6	0.00145695
	GO:1903428	positive regulation of reactive oxygen species biosynthetic process	BP	43	5	8	0.0014661
	GO:0051208	sequestering of calcium ion	BP	109	13	14	0.00150655
	GO:0002437	inflammatory response to antigenic stimulus	BP	34	4	7	0.00155803
	GO:0004866	endopeptidase inhibitor activity	MF	86	9	12	0.00156849
	GO:0043066	negative regulation of apoptotic process	BP	689	38	54	0.00157929
	GO:0000018	regulation of DNA recombination	BP	64	1	10	0.00159493
	GO:0000278	mitotic cell cycle	BP	866	31	65	0.00162805
	GO:0005125	cytokine activity	MF	98	5	13	0.00163185
	GO:0045786	negative regulation of cell cycle	BP	535	19	44	0.00168832
	GO:0043410	positive regulation of MAPK cascade	BP	399	31	35	0.00169357
	GO:0061900	glial cell activation	BP	44	1	8	0.00171184
	GO:0002720	positive regulation of cytokine production involved in immune response	BP	44	2	8	0.00171184
	GO:1901222	regulation of NIK/NF-kappaB signaling	BP	87	3	12	0.00173559
	GO:0046629	gamma-delta T cell activation	BP	11	0	4	0.00177724
	GO:0048291	isotype switching to IgG isotypes	BP	11	0	4	0.00177724
	GO:0002710	negative regulation of T cell mediated immunity	BP	11	0	4	0.00177724
	GO:0001846	opsonin binding	MF	11	1	4	0.00177724
	GO:0002730	regulation of dendritic cell cytokine production	BP	11	0	4	0.00177724
	GO:0002714	positive regulation of B cell mediated immunity	BP	26	0	6	0.00181195
	GO:0002891	positive regulation of immunoglobulin mediated immune response	BP	26	0	6	0.00181195
	GO:0032201	telomere maintenance via semi-conservative replication	BP	26	0	6	0.00181195
	GO:0017000	antibiotic biosynthetic process	BP	18	2	5	0.00181451
	GO:0019835	cytolysis	BP	18	1	5	0.00181451
	GO:0002313	mature B cell differentiation involved in immune response	BP	18	1	5	0.00181451
	GO:0050860	negative regulation of T cell receptor signaling pathway	BP	18	1	5	0.00181451
	GO:0042535	positive regulation of tumor necrosis factor biosynthetic process	BP	18	0	5	0.00181451
	GO:0043269	regulation of ion transport	BP	507	92	42	0.00186325
	GO:2000377	regulation of reactive oxygen species metabolic process	BP	149	9	17	0.00187821
	GO:0032103	positive regulation of response to external stimulus	BP	229	12	23	0.00188618
	GO:0030545	receptor regulator activity	MF	257	29	25	0.00190976
	GO:0050730	regulation of peptidyl-tyrosine phosphorylation	BP	202	19	21	0.00191609
	GO:0070201	regulation of establishment of protein localization	BP	602	45	48	0.00200752
	GO:0098687	chromosomal region	CC	287	1	27	0.00208628
	GO:2000116	regulation of cysteine-type endopeptidase activity	BP	190	10	20	0.00209606
	GO:0051272	positive regulation of cellular component movement	BP	450	33	38	0.00216215
	GO:0032651	regulation of interleukin-1 beta production	BP	56	0	9	0.00220916
	GO:0006284	base-excision repair	BP	36	0	7	0.00220925
	GO:0002269	leukocyte activation involved in inflammatory response	BP	36	1	7	0.00220925
	GO:0001774	microglial cell activation	BP	36	1	7	0.00220925
	GO:0002548	monocyte chemotaxis	BP	36	3	7	0.00220925
	GO:0050856	regulation of T cell receptor signaling pathway	BP	36	1	7	0.00220925
	GO:0007265	Ras protein signal transduction	BP	406	29	35	0.00226681
	GO:0032611	interleukin-1 beta production	BP	67	1	10	0.00227093
	GO:0002690	positive regulation of leukocyte chemotaxis	BP	67	3	10	0.00227093
	GO:0051223	regulation of protein transport	BP	559	45	45	0.00228351
	GO:0002637	regulation of immunoglobulin production	BP	46	1	8	0.00230033
	GO:0002698	negative regulation of immune effector process	BP	90	0	12	0.00232673
	GO:0030414	peptidase inhibitor activity	MF	90	10	12	0.00232673
	GO:0031579	membrane raft organization	BP	19	0	5	0.00235845
	GO:0050857	positive regulation of antigen receptor-mediated signaling pathway	BP	19	0	5	0.00235845
	GO:0071677	positive regulation of mononuclear cell migration	BP	19	2	5	0.00235845
	GO:0090025	regulation of monocyte chemotaxis	BP	19	2	5	0.00235845
	GO:0034138	toll-like receptor 3 signaling pathway	BP	19	0	5	0.00235845
	GO:0006816	calcium ion transport	BP	333	44	30	0.00236668
	GO:0051302	regulation of cell division	BP	127	7	15	0.00242218
	GO:0002793	positive regulation of peptide secretion	BP	206	12	21	0.00243459
	GO:0019725	cellular homeostasis	BP	751	71	57	0.00244109
	GO:2000147	positive regulation of cell motility	BP	438	31	37	0.0024433
	GO:0048871	multicellular organismal homeostasis	BP	378	40	33	0.00244703
	GO:0006287	base-excision repair, gap-filling	BP	6	0	3	0.00248118
	GO:0035701	hematopoietic stem cell migration	BP	6	1	3	0.00248118
	GO:0042824	MHC class I peptide loading complex	CC	6	0	3	0.00248118
	GO:0043320	natural killer cell degranulation	BP	6	0	3	0.00248118
	GO:0034128	negative regulation of MyD88-independent toll-like receptor signaling pathway	BP	6	0	3	0.00248118
	GO:0033634	positive regulation of cell-cell adhesion mediated by integrin	BP	6	0	3	0.00248118
	GO:1904783	positive regulation of NMDA glutamate receptor activity	BP	6	0	3	0.00248118
	GO:0042268	regulation of cytolysis	BP	6	0	3	0.00248118
	GO:1903236	regulation of leukocyte tethering or rolling	BP	6	0	3	0.00248118
	GO:0033018	sarcoplasmic reticulum lumen	CC	6	1	3	0.00248118
	GO:0035744	T-helper 1 cell cytokine production	BP	6	0	3	0.00248118
	GO:0002790	peptide secretion	BP	469	47	39	0.00249823
	GO:0071674	mononuclear cell migration	BP	57	5	9	0.00250517
	GO:0034121	regulation of toll-like receptor signaling pathway	BP	57	3	9	0.00250517
	GO:0002200	somatic diversification of immune receptors	BP	57	0	9	0.00250517
	GO:0044454	nuclear chromosome part	CC	439	11	37	0.00253998
	GO:0002371	dendritic cell cytokine production	BP	12	1	4	0.00255705
	GO:0042555	MCM complex	CC	12	0	4	0.00255705
	GO:0051709	regulation of killing of cells of other organism	BP	12	0	4	0.00255705
	GO:0042403	thyroid hormone metabolic process	BP	12	3	4	0.00255705
	GO:0002712	regulation of B cell mediated immunity	BP	37	0	7	0.00260484
	GO:0002889	regulation of immunoglobulin mediated immune response	BP	37	0	7	0.00260484
	GO:0008360	regulation of cell shape	BP	128	14	15	0.00261585
	GO:0035700	astrocyte chemotaxis	BP	2	0	2	0.00269548
	GO:0002368	B cell cytokine production	BP	2	0	2	0.00269548
	GO:0030156	benzodiazepine receptor binding	MF	2	0	2	0.00269548
	GO:0002305	CD8-positive, gamma-delta intraepithelial T cell differentiation	BP	2	0	2	0.00269548
	GO:0042610	CD8 receptor binding	MF	2	0	2	0.00269548
	GO:0003366	cell-matrix adhesion involved in ameboidal cell migration	BP	2	0	2	0.00269548
	GO:0071283	cellular response to iron(III) ion	BP	2	0	2	0.00269548
	GO:0045004	DNA replication proofreading	BP	2	0	2	0.00269548
	GO:0002304	gamma-delta intraepithelial T cell differentiation	BP	2	0	2	0.00269548
	GO:0071613	granzyme B production	BP	2	0	2	0.00269548
	GO:0030369	ICAM-3 receptor activity	MF	2	0	2	0.00269548
	GO:0034669	integrin alpha4-beta7 complex	CC	2	0	2	0.00269548
	GO:0034687	integrin alphaL-beta2 complex	CC	2	0	2	0.00269548
	GO:0034688	integrin alphaM-beta2 complex	CC	2	0	2	0.00269548
	GO:0042008	interleukin-18 receptor activity	MF	2	0	2	0.00269548
	GO:0042612	MHC class I protein complex	CC	2	0	2	0.00269548
	GO:0002397	MHC class I protein complex assembly	BP	2	0	2	0.00269548
	GO:0032394	MHC class Ib receptor activity	MF	2	0	2	0.00269548
	GO:0031262	Ndc80 complex	CC	2	0	2	0.00269548
	GO:2000349	negative regulation of CD40 signaling pathway	BP	2	0	2	0.00269548
	GO:0002502	peptide antigen assembly with MHC class I protein complex	BP	2	0	2	0.00269548
	GO:0002501	peptide antigen assembly with MHC protein complex	BP	2	0	2	0.00269548
	GO:1905956	positive regulation of endothelial tube morphogenesis	BP	2	0	2	0.00269548
	GO:0071663	positive regulation of granzyme B production	BP	2	0	2	0.00269548
	GO:2000473	positive regulation of hematopoietic stem cell migration	BP	2	0	2	0.00269548
	GO:1905704	positive regulation of inhibitory synapse assembly	BP	2	0	2	0.00269548
	GO:0045404	positive regulation of interleukin-4 biosynthetic process	BP	2	0	2	0.00269548
	GO:0002572	pro-T cell differentiation	BP	2	0	2	0.00269548
	GO:2000458	regulation of astrocyte chemotaxis	BP	2	0	2	0.00269548
	GO:0071661	regulation of granzyme B production	BP	2	0	2	0.00269548
	GO:2000471	regulation of hematopoietic stem cell migration	BP	2	0	2	0.00269548
	GO:0070428	regulation of nucleotide-binding oligomerization domain containing 1 signaling pathway	BP	2	0	2	0.00269548
	GO:2000609	regulation of thyroid hormone generation	BP	2	0	2	0.00269548
	GO:0035985	senescence-associated heterochromatin focus	CC	2	0	2	0.00269548
	GO:0035986	senescence-associated heterochromatin focus assembly	BP	2	0	2	0.00269548
	GO:0035711	T-helper 1 cell activation	BP	2	0	2	0.00269548
	GO:0043408	regulation of MAPK cascade	BP	564	44	45	0.0027075
	GO:0002823	negative regulation of adaptive immune response based on somatic recombination of immune receptors built from immunoglobulin superfamily domains	BP	28	0	6	0.00271395
	GO:0043548	phosphatidylinositol 3-kinase binding	MF	28	4	6	0.00271395
	GO:0002639	positive regulation of immunoglobulin production	BP	28	1	6	0.00271395
	GO:0070372	regulation of ERK1 and ERK2 cascade	BP	208	19	21	0.00273538
	GO:0033993	response to lipid	BP	723	64	55	0.00275557
	GO:0048018	receptor ligand activity	MF	236	26	23	0.00277788
	GO:0033674	positive regulation of kinase activity	BP	472	34	39	0.00279276
	GO:0050921	positive regulation of chemotaxis	BP	104	5	13	0.00279584
	GO:0019207	kinase regulator activity	MF	168	5	18	0.00282493
	GO:0005623	cell	CC	11901	796	639	0.00282869
	GO:0070227	lymphocyte apoptotic process	BP	58	3	9	0.00283179
	GO:0010951	negative regulation of endopeptidase activity	BP	142	13	16	0.00286369
	GO:1903530	regulation of secretion by cell	BP	567	70	45	0.00299334
	GO:1904951	positive regulation of establishment of protein localization	BP	368	23	32	0.00300329
	GO:0009636	response to toxic substance	BP	398	42	34	0.00300977
	GO:0000729	DNA double-strand break processing	BP	20	0	5	0.00301185
	GO:0044815	DNA packaging complex	CC	20	0	5	0.00301185
	GO:1901623	regulation of lymphocyte chemotaxis	BP	20	0	5	0.00301185
	GO:0034391	regulation of smooth muscle cell apoptotic process	BP	20	1	5	0.00301185
	GO:0034390	smooth muscle cell apoptotic process	BP	20	1	5	0.00301185
	GO:2000379	positive regulation of reactive oxygen species metabolic process	BP	81	8	11	0.00301466
	GO:0045190	isotype switching	BP	38	0	7	0.00305264
	GO:0002208	somatic diversification of immunoglobulins involved in immune response	BP	38	0	7	0.00305264
	GO:0002204	somatic recombination of immunoglobulin genes involved in immune response	BP	38	0	7	0.00305264
	GO:0009968	negative regulation of signal transduction	BP	1038	73	74	0.00307959
	GO:0044464	cell part	CC	11861	795	637	0.00310455
	GO:0040012	regulation of locomotion	BP	808	66	60	0.00310973
	GO:0051049	regulation of transport	BP	1444	180	98	0.00312468
	GO:0031400	negative regulation of protein modification process	BP	506	28	41	0.00313156
	GO:0009987	cellular process	BP	11272	768	610	0.00317748
	GO:1903532	positive regulation of secretion by cell	BP	297	31	27	0.00337149
	GO:0000776	kinetochore	CC	119	0	14	0.00345345
	GO:0032481	positive regulation of type I interferon production	BP	71	0	10	0.00351122
	GO:0040017	positive regulation of locomotion	BP	463	33	38	0.00352333
	GO:0019731	antibacterial humoral response	BP	13	0	4	0.00354305
	GO:0034185	apolipoprotein binding	MF	13	0	4	0.00354305
	GO:0031254	cell trailing edge	CC	13	0	4	0.00354305
	GO:0032695	negative regulation of interleukin-12 production	BP	13	0	4	0.00354305
	GO:0090026	positive regulation of monocyte chemotaxis	BP	13	1	4	0.00354305
	GO:0010820	positive regulation of T cell chemotaxis	BP	13	0	4	0.00354305
	GO:0001931	uropod	CC	13	0	4	0.00354305
	GO:0043596	nuclear replication fork	CC	39	0	7	0.00355698
	GO:0032268	regulation of cellular protein metabolic process	BP	2042	116	132	0.0035773
	GO:0071103	DNA conformation change	BP	213	4	21	0.00362683
	GO:0046983	protein dimerization activity	MF	979	80	70	0.00369745
	GO:0043123	positive regulation of I-kappaB kinase/NF-kappaB signaling	BP	159	7	17	0.00372983
	GO:0019887	protein kinase regulator activity	MF	146	5	16	0.00378194
	GO:2000482	regulation of interleukin-8 secretion	BP	21	1	5	0.00378642
	GO:0004857	enzyme inhibitor activity	MF	242	18	23	0.00380385
	GO:2000117	negative regulation of cysteine-type endopeptidase activity	BP	72	5	10	0.00389273
	GO:1903426	regulation of reactive oxygen species biosynthetic process	BP	72	5	10	0.00389273
	GO:0006323	DNA packaging	BP	108	4	13	0.00389561
	GO:0035821	modification of morphology or physiology of other organism	BP	108	3	13	0.00389561
	GO:0050706	regulation of interleukin-1 beta secretion	BP	30	0	6	0.00391604
	GO:0044772	mitotic cell cycle phase transition	BP	497	10	40	0.0039291
	GO:0070838	divalent metal ion transport	BP	375	45	32	0.0039988
	GO:0006898	receptor-mediated endocytosis	BP	201	14	20	0.00402531
	GO:0045860	positive regulation of protein kinase activity	BP	436	32	36	0.00403474
	GO:0035722	interleukin-12-mediated signaling pathway	BP	40	1	7	0.00412228
	GO:0045620	negative regulation of lymphocyte differentiation	BP	40	3	7	0.00412228
	GO:0090087	regulation of peptide transport	BP	577	47	45	0.00414248
	GO:0023035	CD40 signaling pathway	BP	7	0	3	0.00417491
	GO:0098757	cellular response to interleukin-21	BP	7	0	3	0.00417491
	GO:0002524	hypersensitivity	BP	7	0	3	0.00417491
	GO:0038114	interleukin-21-mediated signaling pathway	BP	7	0	3	0.00417491
	GO:0032627	interleukin-23 production	BP	7	0	3	0.00417491
	GO:0030854	positive regulation of granulocyte differentiation	BP	7	0	3	0.00417491
	GO:0032825	positive regulation of natural killer cell differentiation	BP	7	0	3	0.00417491
	GO:0036388	pre-replicative complex assembly	BP	7	0	3	0.00417491
	GO:1902299	pre-replicative complex assembly involved in cell cycle DNA replication	BP	7	0	3	0.00417491
	GO:0006267	pre-replicative complex assembly involved in nuclear cell cycle DNA replication	BP	7	0	3	0.00417491
	GO:0032667	regulation of interleukin-23 production	BP	7	0	3	0.00417491
	GO:0034127	regulation of MyD88-independent toll-like receptor signaling pathway	BP	7	0	3	0.00417491
	GO:0043313	regulation of neutrophil degranulation	BP	7	0	3	0.00417491
	GO:0070424	regulation of nucleotide-binding oligomerization domain containing signaling pathway	BP	7	0	3	0.00417491
	GO:2000551	regulation of T-helper 2 cell cytokine production	BP	7	0	3	0.00417491
	GO:0098756	response to interleukin-21	BP	7	0	3	0.00417491
	GO:0016175	superoxide-generating NADPH oxidase activity	MF	7	1	3	0.00417491
	GO:0071900	regulation of protein serine/threonine kinase activity	BP	422	24	35	0.00423513
	GO:0051046	regulation of secretion	BP	610	73	47	0.00431019
	GO:0051222	positive regulation of protein transport	BP	332	23	29	0.00431921
	GO:0051130	positive regulation of cellular component organization	BP	1069	95	75	0.00432446
	GO:0010466	negative regulation of peptidase activity	BP	148	14	16	0.0043246
	GO:0061134	peptidase regulator activity	MF	122	10	14	0.00433164
	GO:0002474	antigen processing and presentation of peptide antigen via MHC class I	BP	85	1	11	0.00440067
	GO:1901216	positive regulation of neuron death	BP	85	5	11	0.00440067
	GO:0050710	negative regulation of cytokine secretion	BP	51	2	8	0.00447057
	GO:0099024	plasma membrane invagination	BP	51	4	8	0.00447057
	GO:0046209	nitric oxide metabolic process	BP	62	7	9	0.00448814
	GO:0001894	tissue homeostasis	BP	162	7	17	0.00451485
	GO:0060759	regulation of response to cytokine stimulus	BP	149	5	16	0.0046189
	GO:0097242	amyloid-beta clearance	BP	31	3	6	0.00464659
	GO:0070266	necroptotic process	BP	31	1	6	0.00464659
	GO:0005737	cytoplasm	CC	8907	540	494	0.00465739
	GO:0072511	divalent inorganic cation transport	BP	379	46	32	0.00468424
	GO:0006302	double-strand break repair	BP	190	2	19	0.00472142
	GO:0007259	JAK-STAT cascade	BP	98	5	12	0.00473705
	GO:0043124	negative regulation of I-kappaB kinase/NF-kappaB signaling	BP	41	2	7	0.00475304
	GO:0045670	regulation of osteoclast differentiation	BP	41	0	7	0.00475304
	GO:0042116	macrophage activation	BP	74	2	10	0.00475373
	GO:0002467	germinal center formation	BP	14	0	4	0.00475857
	GO:0090280	positive regulation of calcium ion import	BP	14	0	4	0.00475857
	GO:0010744	positive regulation of macrophage derived foam cell differentiation	BP	14	3	4	0.00475857
	GO:0045651	positive regulation of macrophage differentiation	BP	14	0	4	0.00475857
	GO:0010819	regulation of T cell chemotaxis	BP	14	0	4	0.00475857
	GO:0022402	cell cycle process	BP	1125	39	78	0.00490228
	GO:0032479	regulation of type I interferon production	BP	111	1	13	0.00493117
	GO:2001057	reactive nitrogen species metabolic process	BP	63	7	9	0.00500118
	GO:0150076	neuroinflammatory response	BP	52	2	8	0.00504878
	GO:0032652	regulation of interleukin-1 production	BP	64	0	9	0.00555856
	GO:0032880	regulation of protein localization	BP	830	65	60	0.00557308
	GO:0050729	positive regulation of inflammatory response	BP	100	7	12	0.00557688
	GO:0007260	tyrosine phosphorylation of STAT protein	BP	53	3	8	0.00568248
	GO:0001959	regulation of cytokine-mediated signaling pathway	BP	139	5	15	0.00572255
	GO:0032606	type I interferon production	BP	113	1	13	0.00573662
	GO:0032411	positive regulation of transporter activity	BP	88	15	11	0.00573975
	GO:0001228	DNA-binding transcription activator activity, RNA polymerase II-specific	MF	309	23	27	0.00574353
	GO:0061844	antimicrobial humoral immune response mediated by antimicrobial peptide	BP	23	0	5	0.00574555
	GO:0033032	regulation of myeloid cell apoptotic process	BP	23	0	5	0.00574555
	GO:0032612	interleukin-1 production	BP	76	1	10	0.00575767
	GO:0031334	positive regulation of protein complex assembly	BP	236	11	22	0.00575841
	GO:2000145	regulation of cell motility	BP	750	64	55	0.00588164
	GO:0051347	positive regulation of transferase activity	BP	541	36	42	0.00595451
	GO:0097696	STAT cascade	BP	101	6	12	0.00603896
	GO:0004930	G protein-coupled receptor activity	MF	237	29	22	0.00604777
	GO:0002262	myeloid cell homeostasis	BP	127	5	14	0.00619098
	GO:0030479	actin cortical patch	CC	15	0	4	0.0062256
	GO:0050832	defense response to fungus	BP	15	0	4	0.0062256
	GO:0061645	endocytic patch	CC	15	0	4	0.0062256
	GO:0051782	negative regulation of cell division	BP	15	0	4	0.0062256
	GO:0140131	positive regulation of lymphocyte chemotaxis	BP	15	0	4	0.0062256
	GO:0016447	somatic recombination of immunoglobulin gene segments	BP	43	0	7	0.00622919
	GO:0044770	cell cycle phase transition	BP	527	11	41	0.00630896
	GO:0033138	positive regulation of peptidyl-serine phosphorylation	BP	77	5	10	0.00631798
	GO:1990782	protein tyrosine kinase binding	MF	77	5	10	0.00631798
	GO:0046427	positive regulation of JAK-STAT cascade	BP	54	4	8	0.00637497
	GO:0002483	antigen processing and presentation of endogenous peptide antigen	BP	8	0	3	0.00642342
	GO:0019885	antigen processing and presentation of endogenous peptide antigen via MHC class I	BP	8	0	3	0.00642342
	GO:0042609	CD4 receptor binding	MF	8	0	3	0.00642342
	GO:0000796	condensin complex	CC	8	0	3	0.00642342
	GO:0045060	negative thymic T cell selection	BP	8	1	3	0.00642342
	GO:2000774	positive regulation of cellular senescence	BP	8	0	3	0.00642342
	GO:0045591	positive regulation of regulatory T cell differentiation	BP	8	0	3	0.00642342
	GO:2000109	regulation of macrophage apoptotic process	BP	8	0	3	0.00642342
	GO:0032823	regulation of natural killer cell differentiation	BP	8	0	3	0.00642342
	GO:0035745	T-helper 2 cell cytokine production	BP	8	0	3	0.00642342
	GO:0000775	chromosome, centromeric region	CC	168	0	17	0.00649218
	GO:0097553	calcium ion transmembrane import into cytosol	BP	115	16	13	0.00664382
	GO:0000188	inactivation of MAPK activity	BP	24	0	5	0.00695293
	GO:0072606	interleukin-8 secretion	BP	24	2	5	0.00695293
	GO:0002335	mature B cell differentiation	BP	24	1	5	0.00695293
	GO:0032647	regulation of interferon-alpha production	BP	24	1	5	0.00695293
	GO:0043304	regulation of mast cell degranulation	BP	24	1	5	0.00695293
	GO:0000083	regulation of transcription involved in G1/S transition of mitotic cell cycle	BP	24	0	5	0.00695293
	GO:0051209	release of sequestered calcium ion into cytosol	BP	103	13	12	0.00705383
	GO:0000731	DNA synthesis involved in DNA repair	BP	44	0	7	0.00708382
	GO:0035580	specific granule lumen	CC	44	0	7	0.00708382
	GO:0060402	calcium ion transport into cytosol	BP	129	18	14	0.0070936
	GO:0032677	regulation of interleukin-8 production	BP	55	1	8	0.00712958
	GO:0071901	negative regulation of protein serine/threonine kinase activity	BP	116	6	13	0.00713825
	GO:0044444	cytoplasmic part	CC	7640	438	428	0.00737671
	GO:0038061	NIK/NF-kappaB signaling	BP	143	3	15	0.00740885
	GO:0045581	negative regulation of T cell differentiation	BP	34	2	6	0.007439
	GO:0045429	positive regulation of nitric oxide biosynthetic process	BP	34	5	6	0.007439
	GO:0050704	regulation of interleukin-1 secretion	BP	34	0	6	0.007439
	GO:0043154	negative regulation of cysteine-type endopeptidase activity involved in apoptotic process	BP	67	5	9	0.00752155
	GO:0030674	protein binding, bridging	MF	157	11	16	0.00761003
	GO:0035690	cellular response to drug	BP	301	33	26	0.00767676
	GO:0051047	positive regulation of secretion	BP	316	33	27	0.00767921
	GO:0097237	cellular response to toxic substance	BP	185	15	18	0.00774353
	GO:0035697	CD8-positive, alpha-beta T cell extravasation	BP	3	0	2	0.00780714
	GO:0150062	complement-mediated synapse pruning	BP	3	0	2	0.00780714
	GO:0042335	cuticle development	BP	3	0	2	0.00780714
	GO:0042010	interleukin-15 receptor activity	MF	3	0	2	0.00780714
	GO:0045092	interleukin-18 receptor complex	CC	3	0	2	0.00780714
	GO:0019976	interleukin-2 binding	MF	3	0	2	0.00780714
	GO:0004911	interleukin-2 receptor activity	MF	3	0	2	0.00780714
	GO:0042097	interleukin-4 biosynthetic process	BP	3	0	2	0.00780714
	GO:0006272	leading strand elongation	BP	3	0	2	0.00780714
	GO:0071593	lymphocyte aggregation	BP	3	0	2	0.00780714
	GO:0001766	membrane raft polarization	BP	3	0	2	0.00780714
	GO:0042611	MHC protein complex	CC	3	0	2	0.00780714
	GO:0002396	MHC protein complex assembly	BP	3	0	2	0.00780714
	GO:0002277	myeloid dendritic cell activation involved in immune response	BP	3	0	2	0.00780714
	GO:0045918	negative regulation of cytolysis	BP	3	0	2	0.00780714
	GO:1905463	negative regulation of DNA duplex unwinding	BP	3	0	2	0.00780714
	GO:0070433	negative regulation of nucleotide-binding oligomerization domain containing 2 signaling pathway	BP	3	0	2	0.00780714
	GO:0070425	negative regulation of nucleotide-binding oligomerization domain containing signaling pathway	BP	3	0	2	0.00780714
	GO:0045588	positive regulation of gamma-delta T cell differentiation	BP	3	0	2	0.00780714
	GO:1901666	positive regulation of NAD+ ADP-ribosyltransferase activity	BP	3	0	2	0.00780714
	GO:2000503	positive regulation of natural killer cell chemotaxis	BP	3	0	2	0.00780714
	GO:2000363	positive regulation of prostaglandin-E synthase activity	BP	3	0	2	0.00780714
	GO:2000412	positive regulation of thymocyte migration	BP	3	0	2	0.00780714
	GO:2000449	regulation of CD8-positive, alpha-beta T cell extravasation	BP	3	0	2	0.00780714
	GO:1905702	regulation of inhibitory synapse assembly	BP	3	0	2	0.00780714
	GO:0045402	regulation of interleukin-4 biosynthetic process	BP	3	0	2	0.00780714
	GO:1901664	regulation of NAD+ ADP-ribosyltransferase activity	BP	3	0	2	0.00780714
	GO:2000361	regulation of prostaglandin-E synthase activity	BP	3	0	2	0.00780714
	GO:2000328	regulation of T-helper 17 cell lineage commitment	BP	3	0	2	0.00780714
	GO:2000410	regulation of thymocyte migration	BP	3	0	2	0.00780714
	GO:0150064	vertebrate eye-specific patterning	BP	3	0	2	0.00780714
	GO:0051128	regulation of cellular component organization	BP	2090	174	132	0.00794151
	GO:1904894	positive regulation of STAT cascade	BP	56	4	8	0.00794965
	GO:0008092	cytoskeletal protein binding	MF	828	101	59	0.00800707
	GO:0098805	whole membrane	CC	1371	85	91	0.00802109
	GO:0030335	positive regulation of cell migration	BP	425	30	34	0.00819187
	GO:0051283	negative regulation of sequestering of calcium ion	BP	105	13	12	0.00819834
	GO:0030856	regulation of epithelial cell differentiation	BP	105	11	12	0.00819834
	GO:0007049	cell cycle	BP	1511	55	99	0.00821683
	GO:0032414	positive regulation of ion transmembrane transporter activity	BP	80	15	10	0.00825576
	GO:0018958	phenol-containing compound metabolic process	BP	68	14	9	0.00828122
	GO:0045577	regulation of B cell differentiation	BP	25	1	5	0.00832693
	GO:0002691	regulation of cellular extravasation	BP	25	2	5	0.00832693
	GO:0033006	regulation of mast cell activation involved in immune response	BP	25	1	5	0.00832693
	GO:1904407	positive regulation of nitric oxide metabolic process	BP	35	5	6	0.00859292
	GO:2000772	regulation of cellular senescence	BP	35	0	6	0.00859292
	GO:0019882	antigen processing and presentation	BP	187	7	18	0.00861978
	GO:0042493	response to drug	BP	782	92	56	0.0087725
	GO:0099512	supramolecular fiber	CC	667	85	49	0.00878207
	GO:2001251	negative regulation of chromosome organization	BP	119	0	13	0.00879821
	GO:0051282	regulation of sequestering of calcium ion	BP	106	13	12	0.00882255
	GO:0019210	kinase inhibitor activity	MF	57	2	8	0.00883854
	GO:0045132	meiotic chromosome segregation	BP	57	0	8	0.00883854
	GO:1904062	regulation of cation transmembrane transport	BP	260	42	23	0.00894082
	GO:0048010	vascular endothelial growth factor receptor signaling pathway	BP	81	3	10	0.00899395
	GO:0098797	plasma membrane protein complex	CC	413	74	33	0.00926136
	GO:0032059	bleb	CC	9	1	3	0.00926627
	GO:0071281	cellular response to iron ion	BP	9	0	3	0.00926627
	GO:0006957	complement activation, alternative pathway	BP	9	0	3	0.00926627
	GO:0000940	condensed chromosome outer kinetochore	CC	9	0	3	0.00926627
	GO:0034663	endoplasmic reticulum chaperone complex	CC	9	0	3	0.00926627
	GO:0070757	interleukin-35-mediated signaling pathway	BP	9	0	3	0.00926627
	GO:0050713	negative regulation of interleukin-1 beta secretion	BP	9	0	3	0.00926627
	GO:0001911	negative regulation of leukocyte mediated cytotoxicity	BP	9	0	3	0.00926627
	GO:0002829	negative regulation of type 2 immune response	BP	9	0	3	0.00926627
	GO:0014049	positive regulation of glutamate secretion	BP	9	1	3	0.00926627
	GO:0032740	positive regulation of interleukin-17 production	BP	9	0	3	0.00926627
	GO:0051901	positive regulation of mitochondrial depolarization	BP	9	0	3	0.00926627
	GO:0071417	cellular response to organonitrogen compound	BP	476	45	37	0.00931278
	GO:0051983	regulation of chromosome segregation	BP	94	0	11	0.00936601
	GO:0032269	negative regulation of cellular protein metabolic process	BP	818	47	58	0.00939724
	GO:0034767	positive regulation of ion transmembrane transport	BP	120	20	13	0.00941417
	GO:0033135	regulation of peptidyl-serine phosphorylation	BP	107	8	12	0.00948319
	GO:0006270	DNA replication initiation	BP	36	0	6	0.00986966
	GO:0097300	programmed necrotic cell death	BP	36	1	6	0.00986966
	GO:0032607	interferon-alpha production	BP	26	1	5	0.00987811
	GO:0051019	mitogen-activated protein kinase binding	MF	26	0	5	0.00987811
	GO:0033028	myeloid cell apoptotic process	BP	26	0	5	0.00987811
	GO:0050869	negative regulation of B cell activation	BP	26	1	5	0.00987811
	GO:0004629	phospholipase C activity	MF	26	2	5	0.00987811
	GO:0034765	regulation of ion transmembrane transport	BP	353	64	29	0.00990795
	GO:0048878	chemical homeostasis	BP	904	98	63	0.00994539
	GO:0006925	inflammatory cell apoptotic process	BP	17	0	4	0.00999416
	GO:0032691	negative regulation of interleukin-1 beta production	BP	17	0	4	0.00999416
	GO:0016646	oxidoreductase activity, acting on the CH-NH group of donors, NAD or NADP as acceptor	MF	17	2	4	0.00999416
	GO:0017116	single-stranded DNA-dependent ATP-dependent DNA helicase activity	MF	17	0	4	0.00999416
	GO:0043142	single-stranded DNA-dependent ATPase activity	MF	17	0	4	0.00999416
	GO:0045063	T-helper 1 cell differentiation	BP	17	0	4	0.00999416
	GO:0046653	tetrahydrofolate metabolic process	BP	17	1	4	0.00999416
	GO:0051248	negative regulation of protein metabolic process	BP	871	51	61	0.0100681
	GO:0032392	DNA geometric change	BP	108	2	12	0.0101816
	GO:0140013	meiotic nuclear division	BP	108	2	12	0.0101816
	GO:0099081	supramolecular polymer	CC	674	88	49	0.0105696
	GO:0046425	regulation of JAK-STAT cascade	BP	83	6	10	0.0106208
	GO:0051235	maintenance of location	BP	279	24	24	0.0106636
	GO:0010324	membrane invagination	BP	59	4	8	0.0108362
	GO:0006809	nitric oxide biosynthetic process	BP	59	7	8	0.0108362
	GO:0099080	supramolecular complex	CC	675	88	49	0.0108481
	GO:0030334	regulation of cell migration	BP	708	62	51	0.0108758
	GO:0043200	response to amino acid	BP	96	8	11	0.0109027
	GO:0003678	DNA helicase activity	MF	71	1	9	0.010912
	GO:0009898	cytoplasmic side of plasma membrane	CC	136	14	14	0.0111054
	GO:2000045	regulation of G1/S transition of mitotic cell cycle	BP	136	3	14	0.0111054
	GO:0043405	regulation of MAP kinase activity	BP	280	18	24	0.011112
	GO:0050702	interleukin-1 beta secretion	BP	37	1	6	0.0112758
	GO:1905819	negative regulation of chromosome separation	BP	37	0	6	0.0112758
	GO:2000816	negative regulation of mitotic sister chromatid separation	BP	37	0	6	0.0112758
	GO:0019985	translesion synthesis	BP	37	0	6	0.0112758
	GO:0007093	mitotic cell cycle checkpoint	BP	150	2	15	0.0112957
	GO:0005871	kinesin complex	CC	48	3	7	0.0113873
	GO:0045428	regulation of nitric oxide biosynthetic process	BP	48	5	7	0.0113873
	GO:0051346	negative regulation of hydrolase activity	BP	311	27	26	0.0114589
	GO:0001782	B cell homeostasis	BP	27	0	5	0.0116166
	GO:0030261	chromosome condensation	BP	27	0	5	0.0116166
	GO:0046875	ephrin receptor binding	MF	27	6	5	0.0116166
	GO:0070232	regulation of T cell apoptotic process	BP	27	1	5	0.0116166
	GO:0035666	TRIF-dependent toll-like receptor signaling pathway	BP	27	0	5	0.0116166
	GO:0032637	interleukin-8 production	BP	60	2	8	0.0119517
	GO:0004003	ATP-dependent DNA helicase activity	MF	18	0	4	0.0123312
	GO:0008026	ATP-dependent helicase activity	MF	18	0	4	0.0123312
	GO:0008574	ATP-dependent microtubule motor activity, plus-end-directed	MF	18	1	4	0.0123312
	GO:0046058	cAMP metabolic process	BP	18	3	4	0.0123312
	GO:0043027	cysteine-type endopeptidase inhibitor activity involved in apoptotic process	MF	18	1	4	0.0123312
	GO:0002719	negative regulation of cytokine production involved in immune response	BP	18	0	4	0.0123312
	GO:0043302	positive regulation of leukocyte degranulation	BP	18	1	4	0.0123312
	GO:0070035	purine NTP-dependent helicase activity	MF	18	0	4	0.0123312
	GO:0031664	regulation of lipopolysaccharide-mediated signaling pathway	BP	18	1	4	0.0123312
	GO:0005575	cellular_component	CC	12612	866	667	0.0123775
	GO:1904019	epithelial cell apoptotic process	BP	85	3	10	0.012462
	GO:1901214	regulation of neuron death	BP	253	19	22	0.0125481
	GO:0002223	stimulatory C-type lectin receptor signaling pathway	BP	98	0	11	0.0126254
	GO:0045165	cell fate commitment	BP	166	12	16	0.0126501
	GO:0050891	multicellular organismal water homeostasis	BP	49	6	7	0.0127072
	GO:2001259	positive regulation of cation channel activity	BP	49	10	7	0.0127072
	GO:0016445	somatic diversification of immunoglobulins	BP	49	0	7	0.0127072
	GO:0019883	antigen processing and presentation of endogenous antigen	BP	10	0	3	0.0127322
	GO:0001608	G protein-coupled nucleotide receptor activity	MF	10	0	3	0.0127322
	GO:0045028	G protein-coupled purinergic nucleotide receptor activity	MF	10	0	3	0.0127322
	GO:0035589	G protein-coupled purinergic nucleotide receptor signaling pathway	BP	10	0	3	0.0127322
	GO:0071888	macrophage apoptotic process	BP	10	0	3	0.0127322
	GO:0043020	NADPH oxidase complex	CC	10	1	3	0.0127322
	GO:0031342	negative regulation of cell killing	BP	10	0	3	0.0127322
	GO:0070431	nucleotide-binding oligomerization domain containing 2 signaling pathway	BP	10	0	3	0.0127322
	GO:0090343	positive regulation of cell aging	BP	10	0	3	0.0127322
	GO:0048302	regulation of isotype switching to IgG isotypes	BP	10	0	3	0.0127322
	GO:1902563	regulation of neutrophil activation	BP	10	0	3	0.0127322
	GO:0042743	hydrogen peroxide metabolic process	BP	38	2	6	0.0128176
	GO:0071675	regulation of mononuclear cell migration	BP	38	4	6	0.0128176
	GO:0051668	localization within membrane	BP	125	11	13	0.0130159
	GO:1901224	positive regulation of NIK/NF-kappaB signaling	BP	61	3	8	0.0131494
	GO:0048365	Rac GTPase binding	MF	61	3	8	0.0131494
	GO:0001664	G protein-coupled receptor binding	MF	181	18	17	0.013189
	GO:0060090	molecular adaptor activity	MF	210	15	19	0.0132599
	GO:0005764	lysosome	CC	552	24	41	0.0132798
	GO:0060401	cytosolic calcium ion transport	BP	139	18	14	0.0132899
	GO:0003690	double-stranded DNA binding	MF	733	45	52	0.0134037
	GO:1904892	regulation of STAT cascade	BP	86	7	10	0.013468
	GO:0071402	cellular response to lipoprotein particle stimulus	BP	28	2	5	0.013552
	GO:1990752	microtubule end	CC	28	1	5	0.013552
	GO:0006259	DNA metabolic process	BP	817	14	57	0.0135745
	GO:0097191	extrinsic apoptotic signaling pathway	BP	196	8	18	0.0135969
	GO:0000323	lytic vacuole	CC	553	24	41	0.0136552
	GO:0023057	negative regulation of signaling	BP	1125	89	75	0.0141979
	GO:0007169	transmembrane receptor protein tyrosine kinase signaling pathway	BP	587	51	43	0.0142067
	GO:0044877	protein-containing complex binding	MF	938	74	64	0.0144677
	GO:0051270	regulation of cellular component movement	BP	820	72	57	0.0145311
	GO:0032508	DNA duplex unwinding	BP	100	1	11	0.0145475
	GO:0002220	innate immune response activating cell surface receptor signaling pathway	BP	100	0	11	0.0145475
	GO:0043565	sequence-specific DNA binding	MF	821	48	57	0.014862
	GO:0009913	epidermal cell differentiation	BP	141	8	14	0.0149214
	GO:0048020	CCR chemokine receptor binding	MF	19	1	4	0.0149906
	GO:0035588	G protein-coupled purinergic receptor signaling pathway	BP	19	1	4	0.0149906
	GO:1902993	positive regulation of amyloid precursor protein catabolic process	BP	19	3	4	0.0149906
	GO:0033630	positive regulation of cell adhesion mediated by integrin	BP	19	1	4	0.0149906
	GO:0032495	response to muramyl dipeptide	BP	19	0	4	0.0149906
	GO:0032237	activation of store-operated calcium channel activity	BP	4	0	2	0.0150773
	GO:1902292	cell cycle DNA replication initiation	BP	4	0	2	0.0150773
	GO:0000942	condensed nuclear chromosome outer kinetochore	CC	4	0	2	0.0150773
	GO:0031261	DNA replication preinitiation complex	CC	4	0	2	0.0150773
	GO:0034987	immunoglobulin receptor binding	MF	4	1	2	0.0150773
	GO:0001875	lipopolysaccharide receptor activity	MF	4	0	2	0.0150773
	GO:0004488	methylenetetrahydrofolate dehydrogenase (NADP+) activity	MF	4	0	2	0.0150773
	GO:1902975	mitotic DNA replication initiation	BP	4	0	2	0.0150773
	GO:0052490	negative regulation by organism of programmed cell death in other organism involved in symbiotic interaction	BP	4	0	2	0.0150773
	GO:0033668	negative regulation by symbiont of host apoptotic process	BP	4	0	2	0.0150773
	GO:0052041	negative regulation by symbiont of host programmed cell death	BP	4	0	2	0.0150773
	GO:0045914	negative regulation of catecholamine metabolic process	BP	4	1	2	0.0150773
	GO:2001186	negative regulation of CD8-positive, alpha-beta T cell activation	BP	4	0	2	0.0150773
	GO:0045963	negative regulation of dopamine metabolic process	BP	4	1	2	0.0150773
	GO:2000110	negative regulation of macrophage apoptotic process	BP	4	0	2	0.0150773
	GO:0061218	negative regulation of mesonephros development	BP	4	0	2	0.0150773
	GO:0034136	negative regulation of toll-like receptor 2 signaling pathway	BP	4	0	2	0.0150773
	GO:1901164	negative regulation of trophoblast cell migration	BP	4	0	2	0.0150773
	GO:1902315	nuclear cell cycle DNA replication initiation	BP	4	0	2	0.0150773
	GO:0070427	nucleotide-binding oligomerization domain containing 1 signaling pathway	BP	4	0	2	0.0150773
	GO:0015671	oxygen transport	BP	4	0	2	0.0150773
	GO:0052812	phosphatidylinositol-3,4-bisphosphate 5-kinase activity	MF	4	0	2	0.0150773
	GO:0046645	positive regulation of gamma-delta T cell activation	BP	4	0	2	0.0150773
	GO:0002885	positive regulation of hypersensitivity	BP	4	0	2	0.0150773
	GO:1901341	positive regulation of store-operated calcium channel activity	BP	4	0	2	0.0150773
	GO:0008330	protein tyrosine/threonine phosphatase activity	MF	4	0	2	0.0150773
	GO:0072679	thymocyte migration	BP	4	0	2	0.0150773
	GO:0002513	tolerance induction to self antigen	BP	4	0	2	0.0150773
	GO:0030229	very-low-density lipoprotein particle receptor activity	MF	4	0	2	0.0150773
	GO:0030168	platelet activation	BP	128	11	13	0.0156369
	GO:0042803	protein homodimerization activity	MF	673	56	48	0.0156499
	GO:0043113	receptor clustering	BP	51	9	7	0.015671
	GO:0042509	regulation of tyrosine phosphorylation of STAT protein	BP	51	3	7	0.015671
	GO:0008608	attachment of spindle microtubules to kinetochore	BP	29	0	5	0.0156932
	GO:0090279	regulation of calcium ion import	BP	29	2	5	0.0156932
	GO:0050690	regulation of defense response to virus by virus	BP	29	0	5	0.0156932
	GO:0045622	regulation of T-helper cell differentiation	BP	29	0	5	0.0156932
	GO:0030041	actin filament polymerization	BP	156	13	15	0.0157649
	GO:0043409	negative regulation of MAPK cascade	BP	142	9	14	0.0157928
	GO:0006974	cellular response to DNA damage stimulus	BP	724	13	51	0.0160901
	GO:0033048	negative regulation of mitotic sister chromatid segregation	BP	40	0	6	0.0163329
	GO:0051234	establishment of localization	BP	4066	306	237	0.0166272
	GO:0046578	regulation of Ras protein signal transduction	BP	215	18	19	0.0166546
	GO:0008150	biological_process	BP	12173	834	647	0.0168308
	GO:0004115	3',5'-cyclic-AMP phosphodiesterase activity	MF	11	2	3	0.0168402
	GO:0051315	attachment of mitotic spindle microtubules to kinetochore	BP	11	0	3	0.0168402
	GO:0038110	interleukin-2-mediated signaling pathway	BP	11	0	3	0.0168402
	GO:0034362	low-density lipoprotein particle	CC	11	0	3	0.0168402
	GO:0017017	MAP kinase tyrosine/serine/threonine phosphatase activity	MF	11	0	3	0.0168402
	GO:0050711	negative regulation of interleukin-1 secretion	BP	11	0	3	0.0168402
	GO:0045579	positive regulation of B cell differentiation	BP	11	0	3	0.0168402
	GO:0034116	positive regulation of heterotypic cell-cell adhesion	BP	11	0	3	0.0168402
	GO:1904181	positive regulation of membrane depolarization	BP	11	2	3	0.0168402
	GO:0033632	regulation of cell-cell adhesion mediated by integrin	BP	11	0	3	0.0168402
	GO:0045346	regulation of MHC class II biosynthetic process	BP	11	0	3	0.0168402
	GO:0072683	T cell extravasation	BP	11	0	3	0.0168402
	GO:0046717	acid secretion	BP	89	13	10	0.0168524
	GO:0016887	ATPase activity	MF	306	17	25	0.0168913
	GO:0043281	regulation of cysteine-type endopeptidase activity involved in apoptotic process	BP	172	8	16	0.0172548
	GO:0043407	negative regulation of MAP kinase activity	BP	64	2	8	0.0172681
	GO:0022603	regulation of anatomical structure morphogenesis	BP	879	93	60	0.0174488
	GO:0032367	intracellular cholesterol transport	BP	20	1	4	0.0179853
	GO:0032366	intracellular sterol transport	BP	20	1	4	0.0179853
	GO:0035371	microtubule plus-end	CC	20	0	4	0.0179853
	GO:0032692	negative regulation of interleukin-1 production	BP	20	0	4	0.0179853
	GO:0032727	positive regulation of interferon-alpha production	BP	20	0	4	0.0179853
	GO:0032814	regulation of natural killer cell activation	BP	20	1	4	0.0179853
	GO:0010569	regulation of double-strand break repair via homologous recombination	BP	30	1	5	0.0180486
	GO:0051607	defense response to virus	BP	173	1	16	0.0181338
	GO:1901652	response to peptide	BP	418	41	32	0.0181756
	GO:0015629	actin cytoskeleton	CC	434	55	33	0.0181921
	GO:0101003	ficolin-1-rich granule membrane	CC	41	3	6	0.0183181
	GO:0030225	macrophage differentiation	BP	41	3	6	0.0183181
	GO:0070265	necrotic cell death	BP	41	1	6	0.0183181
	GO:0042531	positive regulation of tyrosine phosphorylation of STAT protein	BP	41	3	6	0.0183181
	GO:0098562	cytoplasmic side of membrane	CC	159	14	15	0.0184572
	GO:0010243	response to organonitrogen compound	BP	814	73	56	0.0184833
	GO:0010648	negative regulation of cell communication	BP	1122	89	74	0.0186108
	GO:1903305	regulation of regulated secretory pathway	BP	131	20	13	0.018642
	GO:0002244	hematopoietic progenitor cell differentiation	BP	145	9	14	0.018642
	GO:0051303	establishment of chromosome localization	BP	65	2	8	0.0188268
	GO:0070588	calcium ion transmembrane transport	BP	248	33	21	0.018992
	GO:0034599	cellular response to oxidative stress	BP	248	14	21	0.018992
	GO:0002831	regulation of response to biotic stimulus	BP	104	2	11	0.0190426
	GO:0051310	metaphase plate congression	BP	53	2	7	0.0190948
	GO:0043550	regulation of lipid kinase activity	BP	53	3	7	0.0190948
	GO:0030104	water homeostasis	BP	53	7	7	0.0190948
	GO:0006281	DNA repair	BP	452	5	34	0.0192798
	GO:0055082	cellular chemical homeostasis	BP	616	65	44	0.0196527
	GO:0045861	negative regulation of proteolysis	BP	234	19	20	0.0198448
	GO:0051259	protein complex oligomerization	BP	437	30	33	0.0198986
	GO:0005874	microtubule	CC	342	20	27	0.0200701
	GO:0050701	interleukin-1 secretion	BP	42	1	6	0.0204621
	GO:0007080	mitotic metaphase plate congression	BP	42	0	6	0.0204621
	GO:0051985	negative regulation of chromosome segregation	BP	42	0	6	0.0204621
	GO:0045824	negative regulation of innate immune response	BP	42	1	6	0.0204621
	GO:0033046	negative regulation of sister chromatid segregation	BP	42	0	6	0.0204621
	GO:0090183	regulation of kidney development	BP	42	7	6	0.0204621
	GO:0009409	response to cold	BP	42	0	6	0.0204621
	GO:0050000	chromosome localization	BP	66	2	8	0.0204834
	GO:0046470	phosphatidylcholine metabolic process	BP	66	6	8	0.0204834
	GO:0010948	negative regulation of cell cycle process	BP	296	4	24	0.0205875
	GO:0090077	foam cell differentiation	BP	31	4	5	0.0206259
	GO:0010742	macrophage derived foam cell differentiation	BP	31	4	5	0.0206259
	GO:0002756	MyD88-independent toll-like receptor signaling pathway	BP	31	0	5	0.0206259
	GO:0044853	plasma membrane raft	CC	92	16	10	0.0208279
	GO:0004620	phospholipase activity	MF	79	5	9	0.020956
	GO:0030032	lamellipodium assembly	BP	54	4	7	0.0209892
	GO:0035306	positive regulation of dephosphorylation	BP	54	4	7	0.0209892
	GO:2000779	regulation of double-strand break repair	BP	54	1	7	0.0209892
	GO:1901698	response to nitrogen compound	BP	871	79	59	0.0210614
	GO:0071377	cellular response to glucagon stimulus	BP	21	4	4	0.0213262
	GO:0071542	dopaminergic neuron differentiation	BP	21	1	4	0.0213262
	GO:0071813	lipoprotein particle binding	MF	21	1	4	0.0213262
	GO:0032689	negative regulation of interferon-gamma production	BP	21	2	4	0.0213262
	GO:0071814	protein-lipid complex binding	MF	21	1	4	0.0213262
	GO:0031935	regulation of chromatin silencing	BP	21	0	4	0.0213262
	GO:0045649	regulation of macrophage differentiation	BP	21	1	4	0.0213262
	GO:0033044	regulation of chromosome organization	BP	297	4	24	0.0213425
	GO:0007015	actin filament organization	BP	344	36	27	0.0214562
	GO:1901991	negative regulation of mitotic cell cycle phase transition	BP	206	3	18	0.0215215
	GO:0071352	cellular response to interleukin-2	BP	12	0	3	0.0216013
	GO:0002544	chronic inflammatory response	BP	12	1	3	0.0216013
	GO:0021871	forebrain regionalization	BP	12	1	3	0.0216013
	GO:0097284	hepatocyte apoptotic process	BP	12	0	3	0.0216013
	GO:0033549	MAP kinase phosphatase activity	MF	12	0	3	0.0216013
	GO:0045342	MHC class II biosynthetic process	BP	12	0	3	0.0216013
	GO:0043031	negative regulation of macrophage activation	BP	12	2	3	0.0216013
	GO:0001780	neutrophil homeostasis	BP	12	1	3	0.0216013
	GO:0050664	oxidoreductase activity, acting on NAD(P)H, oxygen as acceptor	MF	12	1	3	0.0216013
	GO:0034393	positive regulation of smooth muscle cell apoptotic process	BP	12	0	3	0.0216013
	GO:0060368	regulation of Fc receptor mediated stimulatory signaling pathway	BP	12	0	3	0.0216013
	GO:0014048	regulation of glutamate secretion	BP	12	1	3	0.0216013
	GO:0045930	negative regulation of mitotic cell cycle	BP	282	6	23	0.021698
	GO:1902806	regulation of cell cycle G1/S phase transition	BP	148	4	14	0.0218649
	GO:0003674	molecular_function	MF	12188	814	647	0.0219524
	GO:1901699	cellular response to nitrogen compound	BP	522	50	38	0.0221984
	GO:0003777	microtubule motor activity	MF	67	5	8	0.022241
	GO:0005788	endoplasmic reticulum lumen	CC	252	31	21	0.0222502
	GO:0098655	cation transmembrane transport	BP	605	84	43	0.0225459
	GO:1903307	positive regulation of regulated secretory pathway	BP	43	8	6	0.0227701
	GO:0002920	regulation of humoral immune response	BP	43	0	6	0.0227701
	GO:0004860	protein kinase inhibitor activity	MF	55	2	7	0.0230104
	GO:0038095	Fc-epsilon receptor signaling pathway	BP	107	1	11	0.0230352
	GO:0017124	SH3 domain binding	MF	121	3	12	0.0233327
	GO:0007520	myoblast fusion	BP	32	7	5	0.0234321
	GO:0032350	regulation of hormone metabolic process	BP	32	3	5	0.0234321
	GO:0009256	10-formyltetrahydrofolate metabolic process	BP	5	1	2	0.0242686
	GO:0002322	B cell proliferation involved in immune response	BP	5	0	2	0.0242686
	GO:0021796	cerebral cortex regionalization	BP	5	0	2	0.0242686
	GO:0097278	complement-dependent cytotoxicity	BP	5	0	2	0.0242686
	GO:0048248	CXCR3 chemokine receptor binding	MF	5	0	2	0.0242686
	GO:0019238	cyclohydrolase activity	MF	5	0	2	0.0242686
	GO:0097199	cysteine-type endopeptidase activity involved in apoptotic signaling pathway	MF	5	0	2	0.0242686
	GO:0044194	cytolytic granule	CC	5	0	2	0.0242686
	GO:0033567	DNA replication, Okazaki fragment processing	BP	5	0	2	0.0242686
	GO:0006269	DNA replication, synthesis of RNA primer	BP	5	0	2	0.0242686
	GO:0033227	dsRNA transport	BP	5	0	2	0.0242686
	GO:0004931	extracellularly ATP-gated cation channel activity	MF	5	0	2	0.0242686
	GO:0001652	granular component	CC	5	0	2	0.0242686
	GO:0036042	long-chain fatty acyl-CoA binding	MF	5	0	2	0.0242686
	GO:0060374	mast cell differentiation	BP	5	1	2	0.0242686
	GO:0014004	microglia differentiation	BP	5	1	2	0.0242686
	GO:0052150	modulation by symbiont of host apoptotic process	BP	5	0	2	0.0242686
	GO:2000562	negative regulation of CD4-positive, alpha-beta T cell proliferation	BP	5	0	2	0.0242686
	GO:0045953	negative regulation of natural killer cell mediated cytotoxicity	BP	5	0	2	0.0242686
	GO:0002725	negative regulation of T cell cytokine production	BP	5	0	2	0.0242686
	GO:0046934	phosphatidylinositol-4,5-bisphosphate 3-kinase activity	MF	5	0	2	0.0242686
	GO:0052813	phosphatidylinositol bisphosphate kinase activity	MF	5	0	2	0.0242686
	GO:2000987	positive regulation of behavioral fear response	BP	5	2	2	0.0242686
	GO:1903367	positive regulation of fear response	BP	5	2	2	0.0242686
	GO:0002857	positive regulation of natural killer cell mediated immune response to tumor cell	BP	5	1	2	0.0242686
	GO:1903911	positive regulation of receptor clustering	BP	5	1	2	0.0242686
	GO:1904058	positive regulation of sensory perception of pain	BP	5	0	2	0.0242686
	GO:2000556	positive regulation of T-helper 1 cell cytokine production	BP	5	0	2	0.0242686
	GO:1990405	protein antigen binding	MF	5	0	2	0.0242686
	GO:0032596	protein transport into membrane raft	BP	5	0	2	0.0242686
	GO:0010533	regulation of activation of Janus kinase activity	BP	5	1	2	0.0242686
	GO:0002676	regulation of chronic inflammatory response	BP	5	0	2	0.0242686
	GO:1905462	regulation of DNA duplex unwinding	BP	5	0	2	0.0242686
	GO:0045586	regulation of gamma-delta T cell differentiation	BP	5	0	2	0.0242686
	GO:1902412	regulation of mitotic cytokinesis	BP	5	0	2	0.0242686
	GO:2000554	regulation of T-helper 1 cell cytokine production	BP	5	0	2	0.0242686
	GO:0010041	response to iron(III) ion	BP	5	0	2	0.0242686
	GO:0002457	T cell antigen processing and presentation	BP	5	0	2	0.0242686
	GO:0044691	tooth eruption	BP	5	0	2	0.0242686
	GO:0031802	type 5 metabotropic glutamate receptor binding	MF	5	1	2	0.0242686
	GO:0033093	Weibel-Palade body	CC	5	1	2	0.0242686
	GO:0000403	Y-form DNA binding	MF	5	0	2	0.0242686
	GO:0044419	interspecies interaction between organisms	BP	776	13	53	0.0243301
	GO:1903046	meiotic cell cycle process	BP	122	2	12	0.0247057
	GO:0071375	cellular response to peptide hormone stimulus	BP	255	21	21	0.0249646
	GO:0006541	glutamine metabolic process	BP	22	0	4	0.0250223
	GO:0030159	receptor signaling complex scaffold activity	MF	22	1	4	0.0250223
	GO:0090398	cellular senescence	BP	56	0	7	0.025162
	GO:0003684	damaged DNA binding	MF	56	1	7	0.025162
	GO:0008154	actin polymerization or depolymerization	BP	180	18	16	0.0252813
	GO:1901615	organic hydroxy compound metabolic process	BP	413	41	31	0.0253038
	GO:0051276	chromosome organization	BP	966	18	64	0.0253801
	GO:0032559	adenyl ribonucleotide binding	MF	1279	81	82	0.0254294
	GO:0000075	cell cycle checkpoint	BP	195	2	17	0.0254879
	GO:0008017	microtubule binding	MF	210	16	18	0.0255326
	GO:0051897	positive regulation of protein kinase B signaling	BP	123	11	12	0.026137
	GO:0006979	response to oxidative stress	BP	366	24	28	0.0261413
	GO:1990939	ATP-dependent microtubule motor activity	MF	33	2	5	0.0264733
	GO:0007094	mitotic spindle assembly checkpoint	BP	33	0	5	0.0264733
	GO:0071174	mitotic spindle checkpoint	BP	33	0	5	0.0264733
	GO:0002833	positive regulation of response to biotic stimulus	BP	33	1	5	0.0264733
	GO:0030449	regulation of complement activation	BP	33	0	5	0.0264733
	GO:0033003	regulation of mast cell activation	BP	33	2	5	0.0264733
	GO:0071173	spindle assembly checkpoint	BP	33	0	5	0.0264733
	GO:0031577	spindle checkpoint	BP	33	0	5	0.0264733
	GO:0007599	hemostasis	BP	257	19	21	0.0269102
	GO:0050700	CARD domain binding	MF	13	0	3	0.0270188
	GO:0071350	cellular response to interleukin-15	BP	13	1	3	0.0270188
	GO:0000778	condensed nuclear chromosome kinetochore	CC	13	0	3	0.0270188
	GO:0043650	dicarboxylic acid biosynthetic process	BP	13	0	3	0.0270188
	GO:0008301	DNA binding, bending	MF	13	0	3	0.0270188
	GO:0035723	interleukin-15-mediated signaling pathway	BP	13	1	3	0.0270188
	GO:1900451	positive regulation of glutamate receptor signaling pathway	BP	13	0	3	0.0270188
	GO:1901741	positive regulation of myoblast fusion	BP	13	1	3	0.0270188
	GO:0030852	regulation of granulocyte differentiation	BP	13	0	3	0.0270188
	GO:0070669	response to interleukin-2	BP	13	0	3	0.0270188
	GO:0051775	response to redox state	BP	13	1	3	0.0270188
	GO:0045064	T-helper 2 cell differentiation	BP	13	0	3	0.0270188
	GO:0030162	regulation of proteolysis	BP	563	27	40	0.0272681
	GO:0030139	endocytic vesicle	CC	242	9	20	0.027279
	GO:0030833	regulation of actin filament polymerization	BP	138	12	13	0.027325
	GO:0030100	regulation of endocytosis	BP	227	14	19	0.027562
	GO:1904064	positive regulation of cation transmembrane transport	BP	110	19	11	0.0276073
	GO:0043254	regulation of protein complex assembly	BP	400	24	30	0.027715
	GO:1901990	regulation of mitotic cell cycle phase transition	BP	368	7	28	0.0278016
	GO:0043536	positive regulation of blood vessel endothelial cell migration	BP	45	3	6	0.0278969
	GO:0043551	regulation of phosphatidylinositol 3-kinase activity	BP	45	3	6	0.0278969
	GO:0000079	regulation of cyclin-dependent protein serine/threonine kinase activity	BP	83	4	9	0.0279238
	GO:0032088	negative regulation of NF-kappaB transcription factor activity	BP	70	0	8	0.028147
	GO:0005773	vacuole	CC	631	28	44	0.0281602
	GO:0034762	regulation of transmembrane transport	BP	417	73	31	0.0284049
	GO:1990837	sequence-specific double-stranded DNA binding	MF	665	44	46	0.0284451
	GO:0006810	transport	BP	3967	303	229	0.0285109
	GO:0000902	cell morphogenesis	BP	869	112	58	0.0285437
	GO:0046982	protein heterodimerization activity	MF	337	31	26	0.0285645
	GO:0072686	mitotic spindle	CC	97	4	10	0.0289076
	GO:0010661	positive regulation of muscle cell apoptotic process	BP	23	2	4	0.0290806
	GO:0070723	response to cholesterol	BP	23	0	4	0.0290806
	GO:0050909	sensory perception of taste	BP	23	3	4	0.0290806
	GO:1901653	cellular response to peptide	BP	306	29	24	0.0291451
	GO:0031225	anchored component of membrane	CC	111	24	11	0.0292672
	GO:0019904	protein domain specific binding	MF	616	32	43	0.0293168
	GO:0030278	regulation of ossification	BP	154	17	14	0.0295401
	GO:0003779	actin binding	MF	370	56	28	0.029542
	GO:0051726	regulation of cell cycle	BP	1009	34	66	0.0296995
	GO:2000257	regulation of protein activation cascade	BP	34	0	5	0.0297551
	GO:0071496	cellular response to external stimulus	BP	291	24	23	0.0298507
	GO:0010660	regulation of muscle cell apoptotic process	BP	58	8	7	0.0298695
	GO:0071897	DNA biosynthetic process	BP	169	4	15	0.0300014
	GO:0060993	kidney morphogenesis	BP	71	9	8	0.0303355
	GO:0097581	lamellipodium organization	BP	71	6	8	0.0303355
	GO:0097006	regulation of plasma lipoprotein particle levels	BP	71	4	8	0.0303355
	GO:0005925	focal adhesion	CC	387	36	29	0.0303629
	GO:0030554	adenyl nucleotide binding	MF	1290	82	82	0.030441
	GO:0097755	positive regulation of blood vessel diameter	BP	46	10	6	0.030724
	GO:0006301	postreplication repair	BP	46	0	6	0.030724
	GO:0030216	keratinocyte differentiation	BP	98	6	10	0.0307579
	GO:0005829	cytosol	CC	4237	217	243	0.0308407
	GO:1905477	positive regulation of protein localization to membrane	BP	112	11	11	0.0309973
	GO:0031098	stress-activated protein kinase signaling cascade	BP	261	13	21	0.0311449
	GO:0030838	positive regulation of actin filament polymerization	BP	85	6	9	0.0319573
	GO:0005924	cell-substrate adherens junction	CC	389	37	29	0.0321824
	GO:0030971	receptor tyrosine kinase binding	MF	59	2	7	0.0324317
	GO:0031348	negative regulation of defense response	BP	156	6	14	0.032491
	GO:0010952	positive regulation of peptidase activity	BP	156	7	14	0.032491
	GO:0034764	positive regulation of transmembrane transport	BP	156	27	14	0.032491
	GO:1901988	negative regulation of cell cycle phase transition	BP	216	3	18	0.0325758
	GO:1903725	regulation of phospholipid metabolic process	BP	72	5	8	0.0326381
	GO:0030218	erythrocyte differentiation	BP	99	4	10	0.0326902
	GO:0045335	phagocytic vesicle	CC	113	3	11	0.0327992
	GO:0002438	acute inflammatory response to antigenic stimulus	BP	14	2	3	0.0330898
	GO:0035458	cellular response to interferon-beta	BP	14	0	3	0.0330898
	GO:0006266	DNA ligation	BP	14	0	3	0.0330898
	GO:0070365	hepatocyte differentiation	BP	14	2	3	0.0330898
	GO:0001771	immunological synapse formation	BP	14	0	3	0.0330898
	GO:0002385	mucosal immune response	BP	14	0	3	0.0330898
	GO:0030889	negative regulation of B cell proliferation	BP	14	0	3	0.0330898
	GO:0036152	phosphatidylethanolamine acyl-chain remodeling	BP	14	1	3	0.0330898
	GO:0016307	phosphatidylinositol phosphate kinase activity	MF	14	0	3	0.0330898
	GO:0042104	positive regulation of activated T cell proliferation	BP	14	0	3	0.0330898
	GO:0051957	positive regulation of amino acid transport	BP	14	2	3	0.0330898
	GO:2000484	positive regulation of interleukin-8 secretion	BP	14	0	3	0.0330898
	GO:0070230	positive regulation of lymphocyte apoptotic process	BP	14	0	3	0.0330898
	GO:0032816	positive regulation of natural killer cell activation	BP	14	0	3	0.0330898
	GO:0002830	positive regulation of type 2 immune response	BP	14	0	3	0.0330898
	GO:0042069	regulation of catecholamine metabolic process	BP	14	2	3	0.0330898
	GO:0042053	regulation of dopamine metabolic process	BP	14	2	3	0.0330898
	GO:0090266	regulation of mitotic cell cycle spindle assembly checkpoint	BP	14	0	3	0.0330898
	GO:1903504	regulation of mitotic spindle checkpoint	BP	14	0	3	0.0330898
	GO:0010155	regulation of proton transport	BP	14	0	3	0.0330898
	GO:0090231	regulation of spindle checkpoint	BP	14	0	3	0.0330898
	GO:0070672	response to interleukin-15	BP	14	1	3	0.0330898
	GO:0035859	Seh1-associated complex	CC	14	0	3	0.0330898
	GO:0034134	toll-like receptor 2 signaling pathway	BP	14	0	3	0.0330898
	GO:0009712	catechol-containing compound metabolic process	BP	35	9	5	0.0332821
	GO:0006584	catecholamine metabolic process	BP	35	9	5	0.0332821
	GO:0015026	coreceptor activity	MF	35	4	5	0.0332821
	GO:0002755	MyD88-dependent toll-like receptor signaling pathway	BP	35	1	5	0.0332821
	GO:1902100	negative regulation of metaphase/anaphase transition of cell cycle	BP	35	0	5	0.0332821
	GO:0045841	negative regulation of mitotic metaphase/anaphase transition	BP	35	0	5	0.0332821
	GO:0032731	positive regulation of interleukin-1 beta production	BP	35	0	5	0.0332821
	GO:2000249	regulation of actin cytoskeleton reorganization	BP	35	1	5	0.0332821
	GO:0048538	thymus development	BP	35	2	5	0.0332821
	GO:0060627	regulation of vesicle-mediated transport	BP	439	45	32	0.033298
	GO:2001233	regulation of apoptotic signaling pathway	BP	342	14	26	0.0333993
	GO:0060706	cell differentiation involved in embryonic placenta development	BP	24	2	4	0.0335061
	GO:0006760	folic acid-containing compound metabolic process	BP	24	2	4	0.0335061
	GO:0048873	homeostasis of number of cells within a tissue	BP	24	0	4	0.0335061
	GO:0016814	hydrolase activity, acting on carbon-nitrogen (but not peptide) bonds, in cyclic amidines	MF	24	0	4	0.0335061
	GO:0004435	phosphatidylinositol phospholipase C activity	MF	24	2	4	0.0335061
	GO:0031297	replication fork processing	BP	24	0	4	0.0335061
	GO:1990776	response to angiotensin	BP	24	5	4	0.0335061
	GO:0005164	tumor necrosis factor receptor binding	MF	24	0	4	0.0335061
	GO:0042311	vasodilation	BP	24	4	4	0.0335061
	GO:0007606	sensory perception of chemical stimulus	BP	47	4	6	0.033732
	GO:0048002	antigen processing and presentation of peptide antigen	BP	157	5	14	0.0340442
	GO:0008081	phosphoric diester hydrolase activity	MF	86	8	9	0.0341184
	GO:0014074	response to purine-containing compound	BP	128	17	12	0.0342118
	GO:0044089	positive regulation of cellular component biogenesis	BP	473	49	34	0.0343443
	GO:0042060	wound healing	BP	424	39	31	0.0345299
	GO:0046330	positive regulation of JNK cascade	BP	114	5	11	0.034674
	GO:0046849	bone remodeling	BP	73	5	8	0.035057
	GO:0030055	cell-substrate junction	CC	392	38	29	0.0350664
	GO:0000922	spindle pole	CC	143	3	13	0.0351275
	GO:0030219	megakaryocyte differentiation	BP	60	3	7	0.0351365
	GO:0000147	actin cortical patch assembly	BP	6	0	2	0.0351624
	GO:0044396	actin cortical patch organization	BP	6	0	2	0.0351624
	GO:0043615	astrocyte cell migration	BP	6	0	2	0.0351624
	GO:0035381	ATP-gated ion channel activity	MF	6	0	2	0.0351624
	GO:0031428	box C/D snoRNP complex	CC	6	0	2	0.0351624
	GO:0047498	calcium-dependent phospholipase A2 activity	MF	6	1	2	0.0351624
	GO:0031748	D1 dopamine receptor binding	MF	6	0	2	0.0351624
	GO:1990130	GATOR1 complex	CC	6	0	2	0.0351624
	GO:0008035	high-density lipoprotein particle binding	MF	6	1	2	0.0351624
	GO:0002349	histamine production involved in inflammatory response	BP	6	0	2	0.0351624
	GO:0002553	histamine secretion by mast cell	BP	6	0	2	0.0351624
	GO:0002441	histamine secretion involved in inflammatory response	BP	6	0	2	0.0351624
	GO:0038155	interleukin-23-mediated signaling pathway	BP	6	0	2	0.0351624
	GO:0005138	interleukin-6 receptor binding	MF	6	0	2	0.0351624
	GO:0000800	lateral element	CC	6	0	2	0.0351624
	GO:0010216	maintenance of DNA methylation	BP	6	0	2	0.0351624
	GO:0060137	maternal process involved in parturition	BP	6	1	2	0.0351624
	GO:0010032	meiotic chromosome condensation	BP	6	0	2	0.0351624
	GO:0052433	modulation by organism of apoptotic process in other organism involved in symbiotic interaction	BP	6	0	2	0.0351624
	GO:0052040	modulation by symbiont of host programmed cell death	BP	6	0	2	0.0351624
	GO:0044532	modulation of apoptotic process in other organism	BP	6	0	2	0.0351624
	GO:0044531	modulation of programmed cell death in other organism	BP	6	0	2	0.0351624
	GO:0052248	modulation of programmed cell death in other organism involved in symbiotic interaction	BP	6	0	2	0.0351624
	GO:0002423	natural killer cell mediated immune response to tumor cell	BP	6	1	2	0.0351624
	GO:0002578	negative regulation of antigen processing and presentation	BP	6	0	2	0.0351624
	GO:0033239	negative regulation of cellular amine metabolic process	BP	6	1	2	0.0351624
	GO:1903979	negative regulation of microglial cell activation	BP	6	1	2	0.0351624
	GO:0002716	negative regulation of natural killer cell mediated immunity	BP	6	0	2	0.0351624
	GO:0034392	negative regulation of smooth muscle cell apoptotic process	BP	6	1	2	0.0351624
	GO:0002826	negative regulation of T-helper 1 type immune response	BP	6	0	2	0.0351624
	GO:0034144	negative regulation of toll-like receptor 4 signaling pathway	BP	6	1	2	0.0351624
	GO:0002158	osteoclast proliferation	BP	6	1	2	0.0351624
	GO:0046469	platelet activating factor metabolic process	BP	6	0	2	0.0351624
	GO:0002866	positive regulation of acute inflammatory response to antigenic stimulus	BP	6	1	2	0.0351624
	GO:0050861	positive regulation of B cell receptor signaling pathway	BP	6	0	2	0.0351624
	GO:2000373	positive regulation of DNA topoisomerase (ATP-hydrolyzing) activity	BP	6	0	2	0.0351624
	GO:2000553	positive regulation of T-helper 2 cell cytokine production	BP	6	0	2	0.0351624
	GO:0002645	positive regulation of tolerance induction	BP	6	0	2	0.0351624
	GO:2000822	regulation of behavioral fear response	BP	6	2	2	0.0351624
	GO:2000371	regulation of DNA topoisomerase (ATP-hydrolyzing) activity	BP	6	0	2	0.0351624
	GO:1901509	regulation of endothelial tube morphogenesis	BP	6	2	2	0.0351624
	GO:1903365	regulation of fear response	BP	6	2	2	0.0351624
	GO:0046643	regulation of gamma-delta T cell activation	BP	6	0	2	0.0351624
	GO:0010728	regulation of hydrogen peroxide biosynthetic process	BP	6	0	2	0.0351624
	GO:0002883	regulation of hypersensitivity	BP	6	0	2	0.0351624
	GO:0002855	regulation of natural killer cell mediated immune response to tumor cell	BP	6	1	2	0.0351624
	GO:1901339	regulation of store-operated calcium channel activity	BP	6	0	2	0.0351624
	GO:0005856	cytoskeleton	CC	1709	131	105	0.0353595
	GO:1904029	regulation of cyclin-dependent protein kinase activity	BP	87	4	9	0.0363781
	GO:0045839	negative regulation of mitotic nuclear division	BP	48	0	6	0.036924
	GO:0060675	ureteric bud morphogenesis	BP	48	5	6	0.036924
	GO:0002762	negative regulation of myeloid leukocyte differentiation	BP	36	1	5	0.0370583
	GO:0005547	phosphatidylinositol-3,4,5-trisphosphate binding	MF	36	2	5	0.0370583
	GO:0043331	response to dsRNA	BP	36	0	5	0.0370583
	GO:0006812	cation transport	BP	831	121	55	0.0370993
	GO:0005524	ATP binding	MF	1232	76	78	0.0371304
	GO:0051015	actin filament binding	MF	174	26	15	0.0374488
	GO:0031497	chromatin assembly	BP	74	3	8	0.0375943
	GO:0010657	muscle cell apoptotic process	BP	61	9	7	0.0379867
	GO:0090734	site of DNA damage	CC	61	0	7	0.0379867
	GO:1901617	organic hydroxy compound biosynthetic process	BP	220	20	18	0.0380114
	GO:1990777	lipoprotein particle	CC	25	0	4	0.0383021
	GO:0016645	oxidoreductase activity, acting on the CH-NH group of donors	MF	25	4	4	0.0383021
	GO:0005942	phosphatidylinositol 3-kinase complex	CC	25	0	4	0.0383021
	GO:0034358	plasma lipoprotein particle	CC	25	0	4	0.0383021
	GO:0051482	positive regulation of cytosolic calcium ion concentration involved in phospholipase C-activating G protein-coupled signaling pathway	BP	25	5	4	0.0383021
	GO:0051569	regulation of histone H3-K4 methylation	BP	25	0	4	0.0383021
	GO:0045191	regulation of isotype switching	BP	25	0	4	0.0383021
	GO:0010591	regulation of lamellipodium assembly	BP	25	2	4	0.0383021
	GO:0030894	replisome	CC	25	0	4	0.0383021
	GO:0032094	response to food	BP	25	2	4	0.0383021
	GO:0030855	epithelial cell differentiation	BP	461	37	33	0.0385407
	GO:0046165	alcohol biosynthetic process	BP	145	12	13	0.038656
	GO:0070997	neuron death	BP	283	21	22	0.0387072
	GO:0007569	cell aging	BP	88	2	9	0.0387383
	GO:0072089	stem cell proliferation	BP	88	8	9	0.0387383
	GO:0001503	ossification	BP	299	31	23	0.0388829
	GO:0048532	anatomical structure arrangement	BP	15	4	3	0.0398058
	GO:0009713	catechol-containing compound biosynthetic process	BP	15	3	3	0.0398058
	GO:0042423	catecholamine biosynthetic process	BP	15	3	3	0.0398058
	GO:0038111	interleukin-7-mediated signaling pathway	BP	15	1	3	0.0398058
	GO:0048535	lymph node development	BP	15	1	3	0.0398058
	GO:0070233	negative regulation of T cell apoptotic process	BP	15	1	3	0.0398058
	GO:0015037	peptide disulfide oxidoreductase activity	MF	15	0	3	0.0398058
	GO:1902004	positive regulation of amyloid-beta formation	BP	15	3	3	0.0398058
	GO:0002693	positive regulation of cellular extravasation	BP	15	1	3	0.0398058
	GO:2000696	regulation of epithelial cell differentiation involved in kidney development	BP	15	4	3	0.0398058
	GO:0010715	regulation of extracellular matrix disassembly	BP	15	2	3	0.0398058
	GO:0010310	regulation of hydrogen peroxide metabolic process	BP	15	0	3	0.0398058
	GO:1901739	regulation of myoblast fusion	BP	15	1	3	0.0398058
	GO:2000316	regulation of T-helper 17 type immune response	BP	15	0	3	0.0398058
	GO:0034143	regulation of toll-like receptor 4 signaling pathway	BP	15	1	3	0.0398058
	GO:0072331	signal transduction by p53 class mediator	BP	237	5	19	0.0401877
	GO:0045453	bone resorption	BP	49	1	6	0.0403031
	GO:0072171	mesonephric tubule morphogenesis	BP	49	6	6	0.0403031
	GO:0010518	positive regulation of phospholipase activity	BP	49	6	6	0.0403031
	GO:0035861	site of double-strand break	CC	49	0	6	0.0403031
	GO:0009991	response to extracellular stimulus	BP	430	37	31	0.0405393
	GO:0060429	epithelium development	BP	888	70	58	0.04088
	GO:0080135	regulation of cellular response to stress	BP	614	23	42	0.0409288
	GO:0072562	blood microparticle	CC	62	3	7	0.0409845
	GO:0030670	phagocytic vesicle membrane	CC	62	1	7	0.0409845
	GO:0030295	protein kinase activator activity	MF	62	3	7	0.0409845
	GO:0010564	regulation of cell cycle process	BP	648	17	44	0.0410415
	GO:0014047	glutamate secretion	BP	37	6	5	0.0410868
	GO:0016684	oxidoreductase activity, acting on peroxide as acceptor	MF	37	3	5	0.0410868
	GO:1902743	regulation of lamellipodium organization	BP	37	4	5	0.0410868
	GO:0032813	tumor necrosis factor receptor superfamily binding	MF	37	0	5	0.0410868
	GO:0051093	negative regulation of developmental process	BP	717	73	48	0.0417822
	GO:0030001	metal ion transport	BP	666	97	45	0.0419224
	GO:1903169	regulation of calcium ion transmembrane transport	BP	118	15	11	0.0429286
	GO:0045596	negative regulation of cell differentiation	BP	532	53	37	0.0429637
	GO:0033045	regulation of sister chromatid segregation	BP	76	0	8	0.0430319
	GO:0007190	activation of adenylate cyclase activity	BP	26	4	4	0.0434701
	GO:0097431	mitotic spindle pole	CC	26	2	4	0.0434701
	GO:0045736	negative regulation of cyclin-dependent protein serine/threonine kinase activity	BP	26	3	4	0.0434701
	GO:0002701	negative regulation of production of molecular mediator of immune response	BP	26	0	4	0.0434701
	GO:1905332	positive regulation of morphogenesis of an epithelium	BP	26	2	4	0.0434701
	GO:0010743	regulation of macrophage derived foam cell differentiation	BP	26	3	4	0.0434701
	GO:0055094	response to lipoprotein particle	BP	26	2	4	0.0434701
	GO:0036314	response to sterol	BP	26	0	4	0.0434701
	GO:0043434	response to peptide hormone	BP	351	33	26	0.0436277
	GO:0021782	glial cell development	BP	90	11	9	0.0437661
	GO:0098662	inorganic cation transmembrane transport	BP	533	74	37	0.0439707
	GO:0022617	extracellular matrix disassembly	BP	63	3	7	0.044132
	GO:0065003	protein-containing complex assembly	BP	1546	88	95	0.0441946
	GO:0097305	response to alcohol	BP	178	22	15	0.0443011
	GO:0007346	regulation of mitotic cell cycle	BP	551	17	38	0.0451926
	GO:0070192	chromosome organization involved in meiotic cell cycle	BP	38	0	5	0.04537
	GO:2000107	negative regulation of leukocyte apoptotic process	BP	38	2	5	0.04537
	GO:0010863	positive regulation of phospholipase C activity	BP	38	5	5	0.04537
	GO:0043030	regulation of macrophage activation	BP	38	2	5	0.04537
	GO:0012505	endomembrane system	CC	3492	212	201	0.0459876
	GO:0032993	protein-DNA complex	CC	91	0	9	0.0464368
	GO:0017048	Rho GTPase binding	MF	164	12	14	0.0464466
	GO:0008356	asymmetric cell division	BP	16	0	3	0.0471538
	GO:0051131	chaperone-mediated protein complex assembly	BP	16	0	3	0.0471538
	GO:0070182	DNA polymerase binding	MF	16	0	3	0.0471538
	GO:0009084	glutamine family amino acid biosynthetic process	BP	16	0	3	0.0471538
	GO:0016864	intramolecular oxidoreductase activity, transposing S-S bonds	MF	16	1	3	0.0471538
	GO:0030011	maintenance of cell polarity	BP	16	2	3	0.0471538
	GO:0007076	mitotic chromosome condensation	BP	16	0	3	0.0471538
	GO:0002251	organ or tissue specific immune response	BP	16	0	3	0.0471538
	GO:0004623	phospholipase A2 activity	MF	16	1	3	0.0471538
	GO:0010592	positive regulation of lamellipodium assembly	BP	16	0	3	0.0471538
	GO:0032930	positive regulation of superoxide anion generation	BP	16	1	3	0.0471538
	GO:0003756	protein disulfide isomerase activity	MF	16	1	3	0.0471538
	GO:0034975	protein folding in endoplasmic reticulum	BP	16	0	3	0.0471538
	GO:0002577	regulation of antigen processing and presentation	BP	16	0	3	0.0471538
	GO:0042481	regulation of odontogenesis	BP	16	1	3	0.0471538
	GO:0097503	sialylation	BP	16	3	3	0.0471538
	GO:0008373	sialyltransferase activity	MF	16	3	3	0.0471538
	GO:0032755	positive regulation of interleukin-6 production	BP	64	3	7	0.0474311
	GO:0002673	regulation of acute inflammatory response	BP	64	4	7	0.0474311
	GO:0071236	cellular response to antibiotic	BP	120	10	11	0.0475251
	GO:0042542	response to hydrogen peroxide	BP	120	7	11	0.0475251
	GO:0034627	'de novo' NAD biosynthetic process	BP	7	1	2	0.0475574
	GO:0034354	'de novo' NAD biosynthetic process from tryptophan	BP	7	1	2	0.0475574
	GO:0035005	1-phosphatidylinositol-4-phosphate 3-kinase activity	MF	7	0	2	0.0475574
	GO:0051666	actin cortical patch localization	BP	7	0	2	0.0475574
	GO:0070358	actin polymerization-dependent cell motility	BP	7	1	2	0.0475574
	GO:0071355	cellular response to interleukin-9	BP	7	0	2	0.0475574
	GO:0051852	disruption by host of symbiont cells	BP	7	0	2	0.0475574
	GO:0051103	DNA ligation involved in DNA repair	BP	7	0	2	0.0475574
	GO:0006265	DNA topological change	BP	7	0	2	0.0475574
	GO:0021873	forebrain neuroblast division	BP	7	1	2	0.0475574
	GO:0015669	gas transport	BP	7	1	2	0.0475574
	GO:0090713	immunological memory process	BP	7	0	2	0.0475574
	GO:0035771	interleukin-4-mediated signaling pathway	BP	7	0	2	0.0475574
	GO:0038113	interleukin-9-mediated signaling pathway	BP	7	0	2	0.0475574
	GO:0051873	killing by host of symbiont cells	BP	7	0	2	0.0475574
	GO:0006273	lagging strand elongation	BP	7	0	2	0.0475574
	GO:0035696	monocyte extravasation	BP	7	2	2	0.0475574
	GO:0046642	negative regulation of alpha-beta T cell proliferation	BP	7	0	2	0.0475574
	GO:2000483	negative regulation of interleukin-8 secretion	BP	7	1	2	0.0475574
	GO:0010985	negative regulation of lipoprotein particle clearance	BP	7	0	2	0.0475574
	GO:1905064	negative regulation of vascular smooth muscle cell differentiation	BP	7	1	2	0.0475574
	GO:1901857	positive regulation of cellular respiration	BP	7	0	2	0.0475574
	GO:0010873	positive regulation of cholesterol esterification	BP	7	2	2	0.0475574
	GO:0060369	positive regulation of Fc receptor mediated stimulatory signaling pathway	BP	7	0	2	0.0475574
	GO:0045359	positive regulation of interferon-beta biosynthetic process	BP	7	0	2	0.0475574
	GO:0045348	positive regulation of MHC class II biosynthetic process	BP	7	0	2	0.0475574
	GO:0033034	positive regulation of myeloid cell apoptotic process	BP	7	0	2	0.0475574
	GO:0031077	post-embryonic camera-type eye development	BP	7	0	2	0.0475574
	GO:0060558	regulation of calcidiol 1-monooxygenase activity	BP	7	0	2	0.0475574
	GO:1905449	regulation of Fc-gamma receptor signaling pathway involved in phagocytosis	BP	7	0	2	0.0475574
	GO:0032383	regulation of intracellular cholesterol transport	BP	7	0	2	0.0475574
	GO:0032377	regulation of intracellular lipid transport	BP	7	0	2	0.0475574
	GO:0032380	regulation of intracellular sterol transport	BP	7	0	2	0.0475574
	GO:0034756	regulation of iron ion transport	BP	7	0	2	0.0475574
	GO:0090235	regulation of metaphase plate congression	BP	7	0	2	0.0475574
	GO:0035507	regulation of myosin-light-chain-phosphatase activity	BP	7	0	2	0.0475574
	GO:1903995	regulation of non-membrane spanning protein tyrosine kinase activity	BP	7	1	2	0.0475574
	GO:0031298	replication fork protection complex	CC	7	0	2	0.0475574
	GO:0050913	sensory perception of bitter taste	BP	7	0	2	0.0475574
	GO:0007172	signal complex assembly	BP	7	1	2	0.0475574
	GO:0021978	telencephalon regionalization	BP	7	0	2	0.0475574
	GO:0046654	tetrahydrofolate biosynthetic process	BP	7	0	2	0.0475574
	GO:0034447	very-low-density lipoprotein particle clearance	BP	7	0	2	0.0475574
	GO:1904888	cranial skeletal system development	BP	51	3	6	0.0476318
	GO:0051784	negative regulation of nuclear division	BP	51	0	6	0.0476318
	GO:0016853	isomerase activity	MF	135	3	12	0.0482947
	GO:0034101	erythrocyte homeostasis	BP	106	4	10	0.0486361
	GO:0008528	G protein-coupled peptide receptor activity	MF	78	8	8	0.0489648
	GO:0042136	neurotransmitter biosynthetic process	BP	78	11	8	0.0489648
	GO:0050650	chondroitin sulfate proteoglycan biosynthetic process	BP	27	1	4	0.0490098
	GO:0042417	dopamine metabolic process	BP	27	8	4	0.0490098
	GO:1904030	negative regulation of cyclin-dependent protein kinase activity	BP	27	3	4	0.0490098
	GO:0043552	positive regulation of phosphatidylinositol 3-kinase activity	BP	27	2	4	0.0490098
	GO:0032947	protein-containing complex scaffold activity	MF	27	2	4	0.0490098
	GO:0032994	protein-lipid complex	CC	27	0	4	0.0490098
	GO:0016298	lipase activity	MF	92	7	9	0.0492136
	GO:0000784	nuclear chromosome, telomeric region	CC	92	0	9	0.0492136
	GO:0033043	regulation of organelle organization	BP	1074	66	68	0.0495374
	GO:0032732	positive regulation of interleukin-1 production	BP	39	0	5	0.0499095
	Supp. Table 6b. GO sets upregulated in non-IBD
	GO ID	Term	Ont	N	Up	Down	P-value
	GO:0071944	cell periphery	CC	3744	430	294	3.21909e-38
	GO:0005886	plasma membrane	CC	3656	422	286	9.06658e-38
	GO:0003008	system process	BP	1229	204	64	3.88619e-36
	GO:0044459	plasma membrane part	CC	2045	269	176	2.74921e-30
	GO:0031226	intrinsic component of plasma membrane	CC	1165	179	113	3.89195e-27
	GO:0045202	synapse	CC	977	156	37	2.62129e-25
	GO:0005887	integral component of plasma membrane	CC	1107	166	105	7.04486e-24
	GO:0099537	trans-synaptic signaling	BP	538	105	20	8.64186e-24
	GO:0032501	multicellular organismal process	BP	5121	490	327	1.39684e-23
	GO:0099536	synaptic signaling	BP	543	105	20	1.84943e-23
	GO:0048731	system development	BP	3556	373	229	4.31041e-23
	GO:0044057	regulation of system process	BP	444	92	17	8.24842e-23
	GO:0031224	intrinsic component of membrane	CC	3479	366	227	9.22365e-23
	GO:0098916	anterograde trans-synaptic signaling	BP	530	102	20	1.23201e-22
	GO:0007268	chemical synaptic transmission	BP	530	102	20	1.23201e-22
	GO:0006936	muscle contraction	BP	267	66	10	7.01869e-21
	GO:0032502	developmental process	BP	4618	444	281	1.1957e-20
	GO:0007399	nervous system development	BP	1847	226	95	1.32866e-20
	GO:0048468	cell development	BP	1674	210	98	2.51682e-20
	GO:0097458	neuron part	CC	1383	183	58	4.59579e-20
	GO:0098590	plasma membrane region	CC	938	140	51	7.23696e-20
	GO:0044456	synapse part	CC	776	123	31	1.26023e-19
	GO:0048856	anatomical structure development	BP	4314	418	263	1.43405e-19
	GO:0044425	membrane part	CC	4548	435	288	1.50734e-19
	GO:0097060	synaptic membrane	CC	336	73	12	1.71659e-19
	GO:0043292	contractile fiber	CC	179	51	6	2.9225e-19
	GO:0003012	muscle system process	BP	340	73	11	3.49912e-19
	GO:0007275	multicellular organism development	BP	3945	389	245	4.19005e-19
	GO:0007610	behavior	BP	450	86	20	5.57449e-19
	GO:0007267	cell-cell signaling	BP	1245	167	62	7.67272e-19
	GO:0043269	regulation of ion transport	BP	507	92	42	1.11248e-18
	GO:0050877	nervous system process	BP	664	109	36	1.39256e-18
	GO:1902495	transmembrane transporter complex	CC	221	56	9	2.04031e-18
	GO:0016021	integral component of membrane	CC	3371	343	216	2.07578e-18
	GO:0051239	regulation of multicellular organismal process	BP	2424	267	187	4.04125e-18
	GO:0030016	myofibril	CC	171	48	5	6.59617e-18
	GO:1990351	transporter complex	CC	229	56	9	1.18713e-17
	GO:0006811	ion transport	BP	1224	161	73	2.53252e-17
	GO:0044449	contractile fiber part	CC	170	47	6	2.85562e-17
	GO:0050804	modulation of chemical synaptic transmission	BP	359	72	14	3.24679e-17
	GO:0099177	regulation of trans-synaptic signaling	BP	360	72	14	3.80306e-17
	GO:0051049	regulation of transport	BP	1444	180	98	5.63194e-17
	GO:0005261	cation channel activity	MF	215	53	14	6.23168e-17
	GO:0022008	neurogenesis	BP	1291	166	74	6.61512e-17
	GO:0042391	regulation of membrane potential	BP	317	66	12	1.00768e-16
	GO:0034703	cation channel complex	CC	155	44	8	1.01358e-16
	GO:0050808	synapse organization	BP	334	68	14	1.14456e-16
	GO:0022839	ion gated channel activity	MF	211	52	13	1.24925e-16
	GO:0034702	ion channel complex	CC	204	51	8	1.29787e-16
	GO:0030017	sarcomere	CC	156	44	5	1.32207e-16
	GO:0009653	anatomical structure morphogenesis	BP	2116	236	121	2.01746e-16
	GO:0006812	cation transport	BP	831	121	55	2.41476e-16
	GO:0022838	substrate-specific channel activity	MF	277	60	16	3.82265e-16
	GO:0031674	I band	CC	110	36	3	4.44914e-16
	GO:1903522	regulation of blood circulation	BP	217	52	10	4.461e-16
	GO:0048699	generation of neurons	BP	1209	156	70	5.20317e-16
	GO:0030018	Z disc	CC	105	35	3	5.98577e-16
	GO:0022836	gated channel activity	MF	219	52	14	6.73895e-16
	GO:0007416	synapse assembly	BP	138	40	6	1.16528e-15
	GO:0032879	regulation of localization	BP	2184	239	146	1.19908e-15
	GO:0015267	channel activity	MF	292	61	18	1.30027e-15
	GO:0061061	muscle structure development	BP	509	86	22	1.43576e-15
	GO:0022803	passive transmembrane transporter activity	MF	293	61	18	1.53827e-15
	GO:0001505	regulation of neurotransmitter levels	BP	289	60	16	3.0286e-15
	GO:0003015	heart process	BP	212	50	9	3.30089e-15
	GO:0005216	ion channel activity	MF	274	58	16	3.59509e-15
	GO:0032989	cellular component morphogenesis	BP	955	130	60	3.70101e-15
	GO:0043005	neuron projection	CC	1036	137	49	6.31257e-15
	GO:0048666	neuron development	BP	909	125	50	6.33517e-15
	GO:0098797	plasma membrane protein complex	CC	413	74	33	6.74744e-15
	GO:0006836	neurotransmitter transport	BP	217	50	9	8.93328e-15
	GO:0051960	regulation of nervous system development	BP	740	108	42	1.02994e-14
	GO:0030182	neuron differentiation	BP	1086	141	60	1.07286e-14
	GO:0030154	cell differentiation	BP	3014	301	212	1.57295e-14
	GO:0048869	cellular developmental process	BP	3171	313	224	1.67099e-14
	GO:0006813	potassium ion transport	BP	162	42	6	1.69654e-14
	GO:0098978	glutamatergic synapse	CC	292	59	16	1.86331e-14
	GO:0045211	postsynaptic membrane	CC	244	53	10	1.87972e-14
	GO:0003013	circulatory system process	BP	406	72	21	2.7555e-14
	GO:0098793	presynapse	CC	406	72	16	2.7555e-14
	GO:0046873	metal ion transmembrane transporter activity	MF	321	62	16	3.48888e-14
	GO:0034762	regulation of transmembrane transport	BP	417	73	31	3.59285e-14
	GO:0060047	heart contraction	BP	202	47	8	3.9131e-14
	GO:0098794	postsynapse	CC	510	83	23	4.1237e-14
	GO:0031175	neuron projection development	BP	815	113	44	8.65102e-14
	GO:0065008	regulation of biological quality	BP	3132	307	201	9.39441e-14
	GO:0071804	cellular potassium ion transport	BP	143	38	6	1.308e-13
	GO:0071805	potassium ion transmembrane transport	BP	143	38	6	1.308e-13
	GO:0023061	signal release	BP	365	66	15	1.34616e-13
	GO:0015318	inorganic molecular entity transmembrane transporter activity	MF	550	86	27	1.43692e-13
	GO:0008016	regulation of heart contraction	BP	180	43	8	1.83296e-13
	GO:0120025	plasma membrane bounded cell projection	CC	1631	185	84	2.28105e-13
	GO:0008015	blood circulation	BP	396	69	20	2.36709e-13
	GO:0001508	action potential	BP	100	31	1	2.62474e-13
	GO:0034765	regulation of ion transmembrane transport	BP	353	64	29	2.83032e-13
	GO:0042995	cell projection	CC	1695	190	89	3.02476e-13
	GO:0030001	metal ion transport	BP	666	97	45	3.0967e-13
	GO:0022890	inorganic cation transmembrane transporter activity	MF	400	69	20	3.90021e-13
	GO:0022857	transmembrane transporter activity	MF	720	102	31	4.18772e-13
	GO:0034220	ion transmembrane transport	BP	848	114	52	5.543e-13
	GO:0008324	cation transmembrane transporter activity	MF	432	72	22	6.77536e-13
	GO:0055085	transmembrane transport	BP	1167	143	60	7.14359e-13
	GO:0007269	neurotransmitter secretion	BP	145	37	6	1.06437e-12
	GO:0099643	signal release from synapse	BP	146	37	6	1.33495e-12
	GO:0015672	monovalent inorganic cation transport	BP	356	63	18	1.34267e-12
	GO:0007155	cell adhesion	BP	1113	137	113	1.70485e-12
	GO:0022610	biological adhesion	BP	1116	137	113	2.08587e-12
	GO:0099240	intrinsic component of synaptic membrane	CC	114	32	7	2.24817e-12
	GO:0030054	cell junction	CC	1101	135	64	3.40016e-12
	GO:2000026	regulation of multicellular organismal development	BP	1597	178	118	3.55228e-12
	GO:0120039	plasma membrane bounded cell projection morphogenesis	BP	563	84	35	3.77727e-12
	GO:0051965	positive regulation of synapse assembly	BP	57	22	4	5.46918e-12
	GO:0048858	cell projection morphogenesis	BP	567	84	35	5.53985e-12
	GO:0015075	ion transmembrane transporter activity	MF	598	87	28	6.13608e-12
	GO:0048812	neuron projection morphogenesis	BP	549	82	34	6.56741e-12
	GO:0005215	transporter activity	MF	795	106	35	6.7204e-12
	GO:0051962	positive regulation of nervous system development	BP	429	69	24	1.1467e-11
	GO:0043266	regulation of potassium ion transport	BP	70	24	3	1.16984e-11
	GO:0035637	multicellular organismal signaling	BP	149	36	2	1.218e-11
	GO:0000902	cell morphogenesis	BP	869	112	58	1.42218e-11
	GO:0042734	presynaptic membrane	CC	129	33	4	1.66915e-11
	GO:0022832	voltage-gated channel activity	MF	129	33	7	1.66915e-11
	GO:0005244	voltage-gated ion channel activity	MF	129	33	7	1.66915e-11
	GO:0050807	regulation of synapse organization	BP	181	40	11	1.80124e-11
	GO:0000904	cell morphogenesis involved in differentiation	BP	632	89	40	2.09674e-11
	GO:0099699	integral component of synaptic membrane	CC	103	29	6	2.23457e-11
	GO:0050793	regulation of developmental process	BP	2011	209	146	2.52479e-11
	GO:0032990	cell part morphogenesis	BP	585	84	35	2.92261e-11
	GO:0060284	regulation of cell development	BP	743	99	42	3.7505e-11
	GO:0006937	regulation of muscle contraction	BP	126	32	6	4.16626e-11
	GO:0030424	axon	CC	510	76	24	4.56955e-11
	GO:0050803	regulation of synapse structure or activity	BP	188	40	11	6.25776e-11
	GO:0007611	learning or memory	BP	204	42	12	6.29433e-11
	GO:0048667	cell morphogenesis involved in neuron differentiation	BP	494	74	30	6.51714e-11
	GO:0061564	axon development	BP	427	67	29	7.08905e-11
	GO:0051963	regulation of synapse assembly	BP	88	26	5	7.43267e-11
	GO:0050767	regulation of neurogenesis	BP	651	89	37	1.03807e-10
	GO:0036477	somatodendritic compartment	CC	672	91	29	1.05238e-10
	GO:0098655	cation transmembrane transport	BP	605	84	43	1.66189e-10
	GO:0098742	cell-cell adhesion via plasma-membrane adhesion molecules	BP	188	39	11	2.41004e-10
	GO:0007517	muscle organ development	BP	299	52	13	2.49682e-10
	GO:0098660	inorganic ion transmembrane transport	BP	580	81	39	2.71123e-10
	GO:0098984	neuron to neuron synapse	CC	309	53	13	2.82682e-10
	GO:0090257	regulation of muscle system process	BP	189	39	7	2.8434e-10
	GO:0043025	neuronal cell body	CC	403	63	18	3.1377e-10
	GO:0050890	cognition	BP	231	44	13	3.16168e-10
	GO:0048513	animal organ development	BP	2568	248	184	3.95582e-10
	GO:0042692	muscle cell differentiation	BP	286	50	16	4.60868e-10
	GO:0099504	synaptic vesicle cycle	BP	168	36	5	4.62199e-10
	GO:0098936	intrinsic component of postsynaptic membrane	CC	82	24	6	4.95569e-10
	GO:0051094	positive regulation of developmental process	BP	1057	124	88	5.43852e-10
	GO:0008307	structural constituent of muscle	MF	37	16	1	5.89341e-10
	GO:0120036	plasma membrane bounded cell projection organization	BP	1232	139	61	6.16245e-10
	GO:0099055	integral component of postsynaptic membrane	CC	77	23	6	7.28026e-10
	GO:1901379	regulation of potassium ion transmembrane transport	BP	59	20	3	7.70295e-10
	GO:0010959	regulation of metal ion transport	BP	302	51	30	1.08326e-09
	GO:0007423	sensory organ development	BP	406	62	16	1.13768e-09
	GO:0031012	extracellular matrix	CC	397	61	17	1.21697e-09
	GO:0042383	sarcolemma	CC	113	28	2	1.26709e-09
	GO:0044297	cell body	CC	457	67	23	1.37137e-09
	GO:0099081	supramolecular polymer	CC	674	88	49	1.42437e-09
	GO:0099080	supramolecular complex	CC	675	88	49	1.53448e-09
	GO:0007409	axonogenesis	BP	390	60	28	1.59044e-09
	GO:0016020	membrane	CC	6576	532	402	1.65209e-09
	GO:0097479	synaptic vesicle localization	BP	145	32	6	1.97748e-09
	GO:0045595	regulation of cell differentiation	BP	1409	152	103	2.11412e-09
	GO:0098662	inorganic cation transmembrane transport	BP	533	74	37	2.191e-09
	GO:0038023	signaling receptor activity	MF	703	90	82	2.47882e-09
	GO:0015079	potassium ion transmembrane transporter activity	MF	102	26	5	2.57006e-09
	GO:0045664	regulation of neuron differentiation	BP	525	73	26	2.64715e-09
	GO:0051952	regulation of amine transport	BP	63	20	3	2.86569e-09
	GO:0051146	striated muscle cell differentiation	BP	221	41	12	2.89256e-09
	GO:0030030	cell projection organization	BP	1262	139	63	3.09847e-09
	GO:0008092	cytoskeletal protein binding	MF	828	101	59	3.42601e-09
	GO:0007612	learning	BP	118	28	6	3.63447e-09
	GO:0007154	cell communication	BP	4656	397	345	4.43595e-09
	GO:0023052	signaling	BP	4643	396	346	4.5792e-09
	GO:0099068	postsynapse assembly	BP	27	13	3	4.87819e-09
	GO:0072359	circulatory system development	BP	870	104	37	5.8992e-09
	GO:0043235	receptor complex	CC	311	50	33	8.67058e-09
	GO:0099512	supramolecular fiber	CC	667	85	49	8.86895e-09
	GO:0015837	amine transport	BP	67	20	3	9.49293e-09
	GO:0015077	monovalent inorganic cation transmembrane transporter activity	MF	239	42	10	9.89614e-09
	GO:0060537	muscle tissue development	BP	303	49	11	1.00684e-08
	GO:0003779	actin binding	MF	370	56	28	1.02941e-08
	GO:0005267	potassium channel activity	MF	74	21	4	1.10933e-08
	GO:0060089	molecular transducer activity	MF	747	92	83	1.14415e-08
	GO:0030029	actin filament-based process	BP	651	83	42	1.31534e-08
	GO:0005198	structural molecule activity	MF	536	72	18	1.50086e-08
	GO:0007600	sensory perception	BP	326	51	21	1.56595e-08
	GO:0062023	collagen-containing extracellular matrix	CC	317	50	12	1.65156e-08
	GO:0032279	asymmetric synapse	CC	289	47	13	1.68677e-08
	GO:0051588	regulation of neurotransmitter transport	BP	111	26	4	1.74995e-08
	GO:0007507	heart development	BP	458	64	12	2.18131e-08
	GO:0086010	membrane depolarization during action potential	BP	30	13	0	2.40458e-08
	GO:0002027	regulation of heart rate	BP	77	21	2	2.40794e-08
	GO:0022843	voltage-gated cation channel activity	MF	91	23	6	2.52946e-08
	GO:0099572	postsynaptic specialization	CC	294	47	13	2.91971e-08
	GO:0098693	regulation of synaptic vesicle cycle	BP	99	24	3	3.03427e-08
	GO:0055001	muscle cell development	BP	137	29	5	3.0362e-08
	GO:0014069	postsynaptic density	CC	285	46	13	3.0422e-08
	GO:0070252	actin-mediated cell contraction	BP	92	23	5	3.15957e-08
	GO:0051899	membrane depolarization	BP	72	20	4	3.69214e-08
	GO:0014706	striated muscle tissue development	BP	287	46	11	3.78513e-08
	GO:0007158	neuron cell-cell adhesion	BP	14	9	0	4.30739e-08
	GO:0007588	excretion	BP	42	15	4	4.61653e-08
	GO:0048589	developmental growth	BP	509	68	25	4.77442e-08
	GO:0150052	regulation of postsynapse assembly	BP	11	8	0	5.98845e-08
	GO:0099150	regulation of postsynaptic specialization assembly	BP	11	8	0	5.98845e-08
	GO:0016079	synaptic vesicle exocytosis	BP	103	24	4	6.87614e-08
	GO:0015850	organic hydroxy compound transport	BP	185	34	8	8.25985e-08
	GO:0099560	synaptic membrane adhesion	BP	23	11	2	8.38866e-08
	GO:0043271	negative regulation of ion transport	BP	112	25	5	9.08405e-08
	GO:0099173	postsynapse organization	BP	144	29	8	9.6226e-08
	GO:0051240	positive regulation of multicellular organismal process	BP	1345	140	123	9.82756e-08
	GO:0042493	response to drug	BP	782	92	56	1.03201e-07
	GO:0098698	postsynaptic specialization assembly	BP	19	10	1	1.03627e-07
	GO:0019932	second-messenger-mediated signaling	BP	316	48	23	1.05664e-07
	GO:0098889	intrinsic component of presynaptic membrane	CC	63	18	4	1.10353e-07
	GO:0030425	dendrite	CC	499	66	22	1.11041e-07
	GO:0097447	dendritic tree	CC	499	66	22	1.11041e-07
	GO:0005201	extracellular matrix structural constituent	MF	137	28	4	1.15256e-07
	GO:0006941	striated muscle contraction	BP	129	27	6	1.15806e-07
	GO:0004888	transmembrane signaling receptor activity	MF	542	70	66	1.16252e-07
	GO:1904062	regulation of cation transmembrane transport	BP	260	42	23	1.18668e-07
	GO:0009410	response to xenobiotic stimulus	BP	206	36	9	1.29959e-07
	GO:0099060	integral component of postsynaptic specialization membrane	CC	45	15	2	1.3306e-07
	GO:0017156	calcium ion regulated exocytosis	BP	130	27	4	1.36906e-07
	GO:0034705	potassium channel complex	CC	64	18	4	1.43912e-07
	GO:0022898	regulation of transmembrane transporter activity	BP	198	35	14	1.45222e-07
	GO:0099634	postsynaptic specialization membrane	CC	65	18	2	1.86557e-07
	GO:0051371	muscle alpha-actinin binding	MF	20	10	0	1.94658e-07
	GO:0099054	presynapse assembly	BP	35	13	2	2.15461e-07
	GO:0032412	regulation of ion transmembrane transporter activity	BP	193	34	14	2.37702e-07
	GO:0055002	striated muscle cell development	BP	126	26	5	2.66497e-07
	GO:0005509	calcium ion binding	MF	490	64	32	2.75584e-07
	GO:0009914	hormone transport	BP	240	39	10	2.86254e-07
	GO:0097480	establishment of synaptic vesicle localization	BP	135	27	5	3.07023e-07
	GO:0048489	synaptic vesicle transport	BP	135	27	5	3.07023e-07
	GO:0031225	anchored component of membrane	CC	111	24	11	3.0824e-07
	GO:0010975	regulation of neuron projection development	BP	419	57	21	3.28059e-07
	GO:0009719	response to endogenous stimulus	BP	1287	133	76	3.29845e-07
	GO:0098948	intrinsic component of postsynaptic specialization membrane	CC	48	15	2	3.47906e-07
	GO:0006940	regulation of smooth muscle contraction	BP	48	15	2	3.47906e-07
	GO:0019229	regulation of vasoconstriction	BP	48	15	2	3.47906e-07
	GO:0061337	cardiac conduction	BP	112	24	2	3.67531e-07
	GO:0051393	alpha-actinin binding	MF	31	12	1	3.7468e-07
	GO:0099084	postsynaptic specialization organization	BP	31	12	1	3.7468e-07
	GO:0010817	regulation of hormone levels	BP	380	53	17	3.88126e-07
	GO:1901381	positive regulation of potassium ion transmembrane transport	BP	26	11	2	3.9667e-07
	GO:1905874	regulation of postsynaptic density organization	BP	13	8	0	4.13026e-07
	GO:0015081	sodium ion transmembrane transporter activity	MF	113	24	4	4.37175e-07
	GO:0044463	cell projection part	CC	1141	120	53	5.48709e-07
	GO:0120038	plasma membrane bounded cell projection part	CC	1141	120	53	5.48709e-07
	GO:0032409	regulation of transporter activity	BP	209	35	15	5.59514e-07
	GO:0030239	myofibril assembly	BP	56	16	1	5.59899e-07
	GO:0043268	positive regulation of potassium ion transport	BP	32	12	2	5.62656e-07
	GO:0048167	regulation of synaptic plasticity	BP	156	29	5	5.73085e-07
	GO:0006939	smooth muscle contraction	BP	84	20	2	5.82734e-07
	GO:0099151	regulation of postsynaptic density assembly	BP	10	7	0	6.4835e-07
	GO:0050769	positive regulation of neurogenesis	BP	376	52	20	6.51885e-07
	GO:0099172	presynapse organization	BP	38	13	2	6.52778e-07
	GO:1903530	regulation of secretion by cell	BP	567	70	45	6.5537e-07
	GO:0098900	regulation of action potential	BP	44	14	1	6.68553e-07
[truncated: 1,594 more rows]
